# Supplementary material for: MicroRNA‐19a‐3p Decreases with Age in Mice and Humans and Inhibits Osteoblast Senescence
Source: JBMR Plus. 2023 Apr 18;7(6):e10745. doi: 10.1002/jbm4.10745 (PMC10241091; doi:10.1002/jbm4.10745)
Supplement: Supplementary file 2 — Table S1. GSEA of RNAseq data from CalOBs transfected with either negative control or miR‐19a‐3p miRNA mimics. NES = normalized enrichment score, p.adjust = adjusted p values. [file JBM4-7-e10745-s003.xlsx]

## Sheet: Suppl. Table 1
Supplemental Table 1: GSEA of RNAseq data from CalOBs transfected
with either negative control or miR-19a-3p miRNA mimics.
NES = normalized enrichment score, p.adjust = adjusted p-values.
ID	NES	p.adjust
KOBAYASHI_EGFR_SIGNALING_24HR_DN	3.49932	2.36793e-09
ROSTY_CERVICAL_CANCER_PROLIFERATION_CLUSTER	3.44676	2.36793e-09
DUTERTRE_ESTRADIOL_RESPONSE_24HR_UP	3.42166	2.36793e-09
FLORIO_NEOCORTEX_BASAL_RADIAL_GLIA_DN	3.37098	2.36793e-09
BLANCO_MELO_BRONCHIAL_EPITHELIAL_CELLS_INFLUENZA_A_DEL_NS1_INFECTION_DN	3.34489	2.36793e-09
SOTIRIOU_BREAST_CANCER_GRADE_1_VS_3_UP	3.32686	2.36793e-09
MEBARKI_HCC_PROGENITOR_FZD8CRD_UP	3.26241	2.36793e-09
SHEDDEN_LUNG_CANCER_POOR_SURVIVAL_A6	3.24662	2.36793e-09
WHITEFORD_PEDIATRIC_CANCER_MARKERS	3.22168	2.36793e-09
FISCHER_G2_M_CELL_CYCLE	3.20082	2.36793e-09
CROONQUIST_IL6_DEPRIVATION_DN	3.19611	2.36793e-09
KANG_DOXORUBICIN_RESISTANCE_UP	3.17434	2.36793e-09
KONG_E2F3_TARGETS	3.16505	2.36793e-09
HOFFMANN_LARGE_TO_SMALL_PRE_BII_LYMPHOCYTE_UP	3.15979	2.36793e-09
BURTON_ADIPOGENESIS_3	3.14484	2.36793e-09
BASAKI_YBX1_TARGETS_UP	3.14383	2.36793e-09
ZHOU_CELL_CYCLE_GENES_IN_IR_RESPONSE_24HR	3.12822	2.36793e-09
CHIANG_LIVER_CANCER_SUBCLASS_PROLIFERATION_UP	3.10957	2.36793e-09
REACTOME_CELL_CYCLE_MITOTIC	3.09697	2.36793e-09
CROONQUIST_NRAS_SIGNALING_DN	3.0954	2.36793e-09
GRAHAM_CML_DIVIDING_VS_NORMAL_QUIESCENT_UP	3.08078	2.36793e-09
WINNEPENNINCKX_MELANOMA_METASTASIS_UP	3.06974	2.36793e-09
GRAHAM_NORMAL_QUIESCENT_VS_NORMAL_DIVIDING_DN	3.05428	2.36793e-09
FUJII_YBX1_TARGETS_DN	3.05071	2.36793e-09
MORI_IMMATURE_B_LYMPHOCYTE_DN	3.04934	2.36793e-09
REACTOME_CELL_CYCLE_CHECKPOINTS	3.03691	2.36793e-09
ODONNELL_TFRC_TARGETS_DN	3.02739	2.36793e-09
BENPORATH_PROLIFERATION	3.026	2.36793e-09
ZHOU_CELL_CYCLE_GENES_IN_IR_RESPONSE_6HR	3.02581	2.36793e-09
ZHAN_MULTIPLE_MYELOMA_PR_UP	3.02395	2.36793e-09
WONG_EMBRYONIC_STEM_CELL_CORE	3.01696	2.36793e-09
SARRIO_EPITHELIAL_MESENCHYMAL_TRANSITION_UP	3.01465	2.36793e-09
HORIUCHI_WTAP_TARGETS_DN	3.00814	2.36793e-09
MARKEY_RB1_ACUTE_LOF_UP	2.99417	2.36793e-09
FOURNIER_ACINAR_DEVELOPMENT_LATE_2	2.99258	2.36793e-09
BLUM_RESPONSE_TO_SALIRASIB_DN	2.99206	2.36793e-09
PUJANA_XPRSS_INT_NETWORK	2.98625	2.36793e-09
MISSIAGLIA_REGULATED_BY_METHYLATION_DN	2.97449	2.36793e-09
ISHIDA_E2F_TARGETS	2.95043	2.36793e-09
FERREIRA_EWINGS_SARCOMA_UNSTABLE_VS_STABLE_UP	2.94917	2.36793e-09
MITSIADES_RESPONSE_TO_APLIDIN_DN	2.94287	2.36793e-09
LEE_EARLY_T_LYMPHOCYTE_UP	2.94168	2.36793e-09
REACTOME_MITOTIC_PROMETAPHASE	2.94151	2.36793e-09
LINDGREN_BLADDER_CANCER_CLUSTER_3_UP	2.93807	2.36793e-09
REACTOME_RESOLUTION_OF_SISTER_CHROMATID_COHESION	2.92881	2.36793e-09
REN_BOUND_BY_E2F	2.92652	2.36793e-09
MANALO_HYPOXIA_DN	2.92427	2.36793e-09
LI_WILMS_TUMOR_VS_FETAL_KIDNEY_1_DN	2.91527	2.36793e-09
WANG_RESPONSE_TO_GSK3_INHIBITOR_SB216763_DN	2.91029	2.36793e-09
KAUFFMANN_MELANOMA_RELAPSE_UP	2.90956	2.36793e-09
PUJANA_BRCA2_PCC_NETWORK	2.9042	2.36793e-09
TANG_SENESCENCE_TP53_TARGETS_DN	2.90109	2.36793e-09
PUJANA_BRCA_CENTERED_NETWORK	2.89771	2.36793e-09
RUIZ_TNC_TARGETS_DN	2.89436	2.36793e-09
WU_APOPTOSIS_BY_CDKN1A_VIA_TP53	2.89091	2.36793e-09
VECCHI_GASTRIC_CANCER_EARLY_UP	2.88576	2.36793e-09
LE_EGR2_TARGETS_UP	2.8851	2.36793e-09
MORI_LARGE_PRE_BII_LYMPHOCYTE_UP	2.87841	2.36793e-09
REACTOME_M_PHASE	2.87444	2.36793e-09
WHITFIELD_CELL_CYCLE_LITERATURE	2.86846	2.36793e-09
REACTOME_MITOTIC_METAPHASE_AND_ANAPHASE	2.86686	2.36793e-09
CHEMNITZ_RESPONSE_TO_PROSTAGLANDIN_E2_UP	2.86425	2.36793e-09
FRASOR_RESPONSE_TO_SERM_OR_FULVESTRANT_DN	2.86197	2.36793e-09
REACTOME_RHO_GTPASES_ACTIVATE_FORMINS	2.86121	2.36793e-09
FEVR_CTNNB1_TARGETS_DN	2.85825	2.36793e-09
FARMER_BREAST_CANCER_CLUSTER_2	2.85327	2.36793e-09
VILLANUEVA_LIVER_CANCER_KRT19_UP	2.83214	2.36793e-09
WP_RETINOBLASTOMA_GENE_IN_CANCER	2.83015	2.36793e-09
MOLENAAR_TARGETS_OF_CCND1_AND_CDK4_DN	2.82959	2.36793e-09
TARTE_PLASMA_CELL_VS_PLASMABLAST_DN	2.82772	2.36793e-09
FURUKAWA_DUSP6_TARGETS_PCI35_DN	2.82567	2.36793e-09
MORI_PRE_BI_LYMPHOCYTE_UP	2.81913	2.36793e-09
REACTOME_SEPARATION_OF_SISTER_CHROMATIDS	2.81653	2.36793e-09
GAVIN_FOXP3_TARGETS_CLUSTER_P6	2.80583	2.36793e-09
YU_MYC_TARGETS_UP	2.8028	2.36793e-09
REACTOME_MITOTIC_SPINDLE_CHECKPOINT	2.80102	2.36793e-09
RHODES_UNDIFFERENTIATED_CANCER	2.80007	2.36793e-09
NAKAYAMA_SOFT_TISSUE_TUMORS_PCA2_UP	2.79632	2.36793e-09
WHITFIELD_CELL_CYCLE_G2_M	2.79279	2.36793e-09
ZHENG_GLIOBLASTOMA_PLASTICITY_UP	2.79224	2.36793e-09
BIDUS_METASTASIS_UP	2.77688	2.36793e-09
REACTOME_MITOTIC_G1_PHASE_AND_G1_S_TRANSITION	2.76172	2.36793e-09
REICHERT_MITOSIS_LIN9_TARGETS	2.75955	2.36793e-09
CROONQUIST_NRAS_VS_STROMAL_STIMULATION_DN	2.75663	2.36793e-09
WP_DNA_REPLICATION	2.74914	2.36793e-09
PUJANA_BREAST_CANCER_WITH_BRCA1_MUTATED_UP	2.73176	2.36793e-09
GOLDRATH_ANTIGEN_RESPONSE	2.72551	2.36793e-09
MUELLER_PLURINET	2.72345	2.36793e-09
ODONNELL_TARGETS_OF_MYC_AND_TFRC_DN	2.71277	2.36793e-09
REACTOME_DNA_REPLICATION	2.70681	2.36793e-09
CHIARADONNA_NEOPLASTIC_TRANSFORMATION_KRAS_UP	2.70448	2.36793e-09
WEST_ADRENOCORTICAL_TUMOR_UP	2.7022	2.36793e-09
PID_PLK1_PATHWAY	2.70165	2.36793e-09
CHICAS_RB1_TARGETS_GROWING	2.70126	2.36793e-09
REACTOME_CHROMOSOME_MAINTENANCE	2.69792	2.36793e-09
VANTVEER_BREAST_CANCER_METASTASIS_DN	2.69666	2.36793e-09
FISCHER_G1_S_CELL_CYCLE	2.69569	2.36793e-09
KAMMINGA_EZH2_TARGETS	2.69473	2.36793e-09
SONG_TARGETS_OF_IE86_CMV_PROTEIN	2.69414	2.36793e-09
REACTOME_G2_M_CHECKPOINTS	2.69029	2.36793e-09
AFFAR_YY1_TARGETS_DN	2.67941	2.36793e-09
WHITFIELD_CELL_CYCLE_G2	2.66996	2.36793e-09
SENGUPTA_NASOPHARYNGEAL_CARCINOMA_UP	2.66452	2.36793e-09
VERNELL_RETINOBLASTOMA_PATHWAY_UP	2.66361	2.36793e-09
TOYOTA_TARGETS_OF_MIR34B_AND_MIR34C	2.66023	2.36793e-09
DUTERTRE_ESTRADIOL_RESPONSE_6HR_UP	2.65708	2.36793e-09
SHEPARD_BMYB_TARGETS	2.64988	2.36793e-09
LINDGREN_BLADDER_CANCER_CLUSTER_1_DN	2.64016	2.36793e-09
REACTOME_ACTIVATION_OF_THE_PRE_REPLICATIVE_COMPLEX	2.63184	2.36793e-09
BOYAULT_LIVER_CANCER_SUBCLASS_G3_UP	2.63159	2.36793e-09
EGUCHI_CELL_CYCLE_RB1_TARGETS	2.62556	2.36793e-09
NADERI_BREAST_CANCER_PROGNOSIS_UP	2.62203	2.36793e-09
REACTOME_S_PHASE	2.61889	2.36793e-09
ZAMORA_NOS2_TARGETS_UP	2.61823	2.36793e-09
LY_AGING_OLD_DN	2.6177	2.36793e-09
NAKAMURA_CANCER_MICROENVIRONMENT_DN	2.61548	2.36793e-09
PID_AURORA_B_PATHWAY	2.61446	2.36793e-09
KEGG_DNA_REPLICATION	2.61306	2.36793e-09
DESERT_STEM_CELL_HEPATOCELLULAR_CARCINOMA_SUBCLASS_UP	2.61251	2.36793e-09
REACTOME_MITOTIC_G2_G2_M_PHASES	2.61235	2.36793e-09
REACTOME_DNA_STRAND_ELONGATION	2.60348	2.36793e-09
GREENBAUM_E2A_TARGETS_UP	2.60177	2.36793e-09
REACTOME_DNA_REPLICATION_PRE_INITIATION	2.59268	2.36793e-09
PYEON_CANCER_HEAD_AND_NECK_VS_CERVICAL_UP	2.59248	2.36793e-09
KEGG_CELL_CYCLE	2.5906	2.36793e-09
RHEIN_ALL_GLUCOCORTICOID_THERAPY_DN	2.58628	2.36793e-09
PAL_PRMT5_TARGETS_UP	2.57628	2.36793e-09
BOYAULT_LIVER_CANCER_SUBCLASS_G23_UP	2.56331	2.36793e-09
WP_CELL_CYCLE	2.56236	2.36793e-09
STEIN_ESRRA_TARGETS_RESPONSIVE_TO_ESTROGEN_DN	2.55625	8.83435e-09
REACTOME_HDR_THROUGH_HOMOLOGOUS_RECOMBINATION_HRR	2.55242	2.36793e-09
BURTON_ADIPOGENESIS_PEAK_AT_16HR	2.54917	3.53389e-08
REACTOME_RHO_GTPASE_EFFECTORS	2.54806	2.36793e-09
REACTOME_HOMOLOGY_DIRECTED_REPAIR	2.54575	2.36793e-09
BURTON_ADIPOGENESIS_PEAK_AT_24HR	2.5442	5.32432e-09
REACTOME_EXTENSION_OF_TELOMERES	2.54328	2.36793e-09
DELPUECH_FOXO3_TARGETS_DN	2.53753	1.57601e-08
LEE_LIVER_CANCER_SURVIVAL_DN	2.52536	2.36793e-09
WP_G1_TO_S_CELL_CYCLE_CONTROL	2.52065	2.36793e-09
GARY_CD5_TARGETS_DN	2.51646	2.36793e-09
GRADE_COLON_AND_RECTAL_CANCER_UP	2.51038	2.36793e-09
PLASARI_TGFB1_TARGETS_10HR_UP	2.5065	2.36793e-09
REACTOME_NUCLEAR_ENVELOPE_NE_REASSEMBLY	2.48782	2.43765e-09
BOHN_PRIMARY_IMMUNODEFICIENCY_SYNDROM_UP	2.47475	3.75604e-07
RIZ_ERYTHROID_DIFFERENTIATION	2.47447	2.36793e-09
GARGALOVIC_RESPONSE_TO_OXIDIZED_PHOSPHOLIPIDS_TURQUOISE_DN	2.47289	1.55693e-08
REACTOME_TELOMERE_C_STRAND_LAGGING_STRAND_SYNTHESIS	2.4713	9.73756e-08
REACTOME_ACTIVATION_OF_ATR_IN_RESPONSE_TO_REPLICATION_STRESS	2.46287	1.90421e-07
ALCALAY_AML_BY_NPM1_LOCALIZATION_DN	2.46266	2.36793e-09
PID_FOXM1_PATHWAY	2.46003	4.00363e-07
WP_DNA_IRDAMAGE_AND_CELLULAR_RESPONSE_VIA_ATR	2.45746	2.36793e-09
KAUFFMANN_DNA_REPLICATION_GENES	2.45558	2.36793e-09
BENPORATH_ES_1	2.45367	2.36793e-09
REACTOME_TELOMERE_MAINTENANCE	2.45045	2.36793e-09
SCHLOSSER_MYC_TARGETS_REPRESSED_BY_SERUM	2.45031	2.36793e-09
PID_ATR_PATHWAY	2.44919	2.86058e-07
REACTOME_RESOLUTION_OF_D_LOOP_STRUCTURES	2.44738	1.3641e-07
KARLSSON_TGFB1_TARGETS_UP	2.4378	2.36793e-09
REACTOME_HOMOLOGOUS_DNA_PAIRING_AND_STRAND_EXCHANGE	2.435	1.62905e-07
BORCZUK_MALIGNANT_MESOTHELIOMA_UP	2.43399	2.36793e-09
WHITFIELD_CELL_CYCLE_G1_S	2.4331	2.36793e-09
SCHUHMACHER_MYC_TARGETS_UP	2.43055	2.36793e-09
ZHANG_BREAST_CANCER_PROGENITORS_UP	2.42303	2.36793e-09
MARKEY_RB1_CHRONIC_LOF_UP	2.42015	2.36793e-09
REACTOME_DEPOSITION_OF_NEW_CENPA_CONTAINING_NUCLEOSOMES_AT_THE_CENTROMERE	2.41559	2.33068e-07
DANG_MYC_TARGETS_UP	2.41469	2.36793e-09
SHEPARD_BMYB_MORPHOLINO_DN	2.4134	2.36793e-09
PETROVA_PROX1_TARGETS_UP	2.41215	2.20383e-07
WHITFIELD_CELL_CYCLE_S	2.41214	2.36793e-09
PUJANA_BREAST_CANCER_LIT_INT_NETWORK	2.40934	2.36793e-09
SCIAN_CELL_CYCLE_TARGETS_OF_TP53_AND_TP73_DN	2.40902	1.1678e-07
REACTOME_CYCLIN_A_B1_B2_ASSOCIATED_EVENTS_DURING_G2_M_TRANSITION	2.40707	9.94703e-08
REACTOME_DNA_DOUBLE_STRAND_BREAK_REPAIR	2.40583	2.36793e-09
REACTOME_MITOTIC_PROPHASE	2.40303	3.20025e-09
REACTOME_G1_S_SPECIFIC_TRANSCRIPTION	2.39816	4.6991e-07
PID_FANCONI_PATHWAY	2.39712	6.32598e-07
REACTOME_G0_AND_EARLY_G1	2.39626	9.93856e-07
FINETTI_BREAST_CANCER_KINOME_RED	2.39096	6.79135e-09
REACTOME_G2_M_DNA_DAMAGE_CHECKPOINT	2.3846	5.21219e-07
REACTOME_SWITCHING_OF_ORIGINS_TO_A_POST_REPLICATIVE_STATE	2.38006	5.65584e-09
GEORGES_CELL_CYCLE_MIR192_TARGETS	2.37885	5.72475e-07
SMID_BREAST_CANCER_LUMINAL_A_DN	2.37772	1.37948e-08
PETROVA_ENDOTHELIUM_LYMPHATIC_VS_BLOOD_UP	2.37747	2.36793e-09
MARTINEZ_RESPONSE_TO_TRABECTEDIN_DN	2.37567	2.36793e-09
HU_GENOTOXIC_DAMAGE_4HR	2.37365	1.39765e-06
REACTOME_REGULATION_OF_PLK1_ACTIVITY_AT_G2_M_TRANSITION	2.37274	1.9592e-08
REACTOME_APC_C_MEDIATED_DEGRADATION_OF_CELL_CYCLE_PROTEINS	2.35507	1.39944e-08
WILCOX_RESPONSE_TO_PROGESTERONE_UP	2.3546	2.36793e-09
SHEPARD_CRASH_AND_BURN_MUTANT_DN	2.3489	2.36793e-09
REACTOME_AURKA_ACTIVATION_BY_TPX2	2.34427	6.56807e-08
SCHLOSSER_MYC_TARGETS_AND_SERUM_RESPONSE_DN	2.34259	3.00394e-06
WP_GASTRIC_CANCER_NETWORK_1	2.34252	4.78052e-07
REACTOME_ORC1_REMOVAL_FROM_CHROMATIN	2.34187	2.85816e-07
REACTOME_ASSEMBLY_OF_THE_PRE_REPLICATIVE_COMPLEX	2.34165	1.11463e-07
LI_WILMS_TUMOR_ANAPLASTIC_UP	2.33761	1.2594e-07
EPPERT_PROGENITOR	2.33659	2.36793e-09
GARCIA_TARGETS_OF_FLI1_AND_DAX1_DN	2.33251	2.36793e-09
BUFFA_HYPOXIA_METAGENE	2.33107	1.97751e-06
REACTOME_PROCESSING_OF_DNA_DOUBLE_STRAND_BREAK_ENDS	2.32982	1.67333e-06
XU_HGF_TARGETS_INDUCED_BY_AKT1_48HR_DN	2.32891	1.48327e-06
SMIRNOV_RESPONSE_TO_IR_6HR_DN	2.32801	8.18741e-09
MORI_MATURE_B_LYMPHOCYTE_DN	2.31767	3.06303e-07
POOLA_INVASIVE_BREAST_CANCER_UP	2.31426	2.36793e-09
REACTOME_RESOLUTION_OF_D_LOOP_STRUCTURES_THROUGH_SYNTHESIS_DEPENDENT_STRAND_ANNEALING_SDSA	2.31277	5.83258e-06
REACTOME_REGULATION_OF_TP53_ACTIVITY_THROUGH_PHOSPHORYLATION	2.3108	1.1216e-08
REACTOME_NUCLEAR_ENVELOPE_BREAKDOWN	2.30454	2.00078e-06
REACTOME_KINESINS	2.29939	7.79087e-06
FERRANDO_T_ALL_WITH_MLL_ENL_FUSION_DN	2.29813	3.71255e-07
GENTILE_RESPONSE_CLUSTER_D3	2.29691	2.44149e-06
REACTOME_POLO_LIKE_KINASE_MEDIATED_EVENTS	2.29576	8.53965e-07
KAUFFMANN_DNA_REPAIR_GENES	2.29561	2.36793e-09
ABRAMSON_INTERACT_WITH_AIRE	2.29331	3.12577e-05
PID_AURORA_A_PATHWAY	2.28454	1.13587e-05
LE_NEURONAL_DIFFERENTIATION_DN	2.28422	8.48508e-06
VANTVEER_BREAST_CANCER_ESR1_DN	2.2838	2.36793e-09
REACTOME_SUMOYLATION_OF_DNA_REPLICATION_PROTEINS	2.27828	5.5805e-06
REACTOME_POLYMERASE_SWITCHING_ON_THE_C_STRAND_OF_THE_TELOMERE	2.27577	9.62406e-06
NAKAMURA_TUMOR_ZONE_PERIPHERAL_VS_CENTRAL_UP	2.27143	2.36793e-09
JAEGER_METASTASIS_UP	2.27061	3.2956e-05
GROSS_HYPOXIA_VIA_HIF1A_UP	2.27055	1.0921e-06
REACTOME_LAGGING_STRAND_SYNTHESIS	2.26938	1.2928e-05
WP_DNA_REPAIR_PATHWAYS_FULL_NETWORK	2.26467	1.20965e-08
KOKKINAKIS_METHIONINE_DEPRIVATION_96HR_DN	2.26234	1.22236e-06
MORI_EMU_MYC_LYMPHOMA_BY_ONSET_TIME_UP	2.26196	8.18424e-08
CHIANG_LIVER_CANCER_SUBCLASS_UNANNOTATED_DN	2.25914	2.36793e-09
REACTOME_RECRUITMENT_OF_NUMA_TO_MITOTIC_CENTROSOMES	2.25181	1.86938e-07
REACTOME_THE_ROLE_OF_GTSE1_IN_G2_M_PROGRESSION_AFTER_G2_CHECKPOINT	2.24906	1.75128e-06
MALONEY_RESPONSE_TO_17AAG_DN	2.24882	1.74661e-06
SESTO_RESPONSE_TO_UV_C7	2.24654	3.2878e-06
PEART_HDAC_PROLIFERATION_CLUSTER_DN	2.24526	1.57283e-06
SCIBETTA_KDM5B_TARGETS_DN	2.24408	6.60238e-07
HESS_TARGETS_OF_HOXA9_AND_MEIS1_UP	2.23856	1.02516e-06
PID_E2F_PATHWAY	2.23849	2.24729e-06
KEGG_HOMOLOGOUS_RECOMBINATION	2.23462	4.88985e-05
PYEON_HPV_POSITIVE_TUMORS_UP	2.22073	4.95065e-07
SU_TESTIS	2.21958	2.93375e-06
GOTZMANN_EPITHELIAL_TO_MESENCHYMAL_TRANSITION_UP	2.21875	3.11668e-06
REACTOME_TP53_REGULATES_TRANSCRIPTION_OF_CELL_CYCLE_GENES	2.21767	3.17536e-05
SHIPP_DLBCL_VS_FOLLICULAR_LYMPHOMA_UP	2.2171	4.31517e-05
MOREAUX_B_LYMPHOCYTE_MATURATION_BY_TACI_DN	2.2168	1.40991e-06
BIOCARTA_MCM_PATHWAY	2.21457	7.15439e-05
BROWNE_HCMV_INFECTION_2HR_DN	2.21451	5.48127e-05
REACTOME_HDR_THROUGH_SINGLE_STRAND_ANNEALING_SSA	2.21387	7.87888e-05
SUNG_METASTASIS_STROMA_DN	2.21299	1.94079e-05
KIM_WT1_TARGETS_DN	2.21006	2.36793e-09
CHICAS_RB1_TARGETS_SENESCENT	2.20882	2.36793e-09
BASSO_B_LYMPHOCYTE_NETWORK	2.20341	8.24364e-09
SERVITJA_LIVER_HNF1A_TARGETS_UP	2.20209	5.70228e-08
FOURNIER_ACINAR_DEVELOPMENT_LATE_DN	2.20032	7.1165e-05
REACTOME_PCNA_DEPENDENT_LONG_PATCH_BASE_EXCISION_REPAIR	2.19751	8.23923e-05
RHODES_CANCER_META_SIGNATURE	2.19665	1.46929e-05
WP_PARKINUBIQUITIN_PROTEASOMAL_SYSTEM_PATHWAY	2.19334	5.18534e-05
OLSSON_E2F3_TARGETS_DN	2.19249	9.24921e-05
REACTOME_INTERACTIONS_OF_REV_WITH_HOST_CELLULAR_PROTEINS	2.19191	7.15845e-05
BHATI_G2M_ARREST_BY_2METHOXYESTRADIOL_UP	2.18856	3.21799e-07
REACTOME_RECOGNITION_OF_DNA_DAMAGE_BY_PCNA_CONTAINING_REPLICATION_COMPLEX	2.17559	0.000140252
REACTOME_BASE_EXCISION_REPAIR	2.1752	8.44028e-05
BHATTACHARYA_EMBRYONIC_STEM_CELL	2.17436	1.12135e-05
BERENJENO_TRANSFORMED_BY_RHOA_REVERSIBLY_DN	2.17279	0.000186095
REACTOME_TRANSPORT_OF_MATURE_MRNAS_DERIVED_FROM_INTRONLESS_TRANSCRIPTS	2.17091	0.00015653
REACTOME_RESOLUTION_OF_AP_SITES_VIA_THE_MULTIPLE_NUCLEOTIDE_PATCH_REPLACEMENT_PATHWAY	2.1709	0.000100366
REACTOME_TRNA_AMINOACYLATION	2.16897	8.45431e-05
REACTOME_PROCESSING_OF_CAPPED_INTRON_CONTAINING_PRE_MRNA	2.16846	2.36793e-09
REACTOME_SNRNP_ASSEMBLY	2.16468	3.52236e-05
REACTOME_CYCLIN_A_CDK2_ASSOCIATED_EVENTS_AT_S_PHASE_ENTRY	2.16176	3.14866e-06
REACTOME_PROCESSIVE_SYNTHESIS_ON_THE_LAGGING_STRAND	2.16151	7.09552e-05
YU_BAP1_TARGETS	2.15873	0.000232327
KEGG_SPLICEOSOME	2.15371	2.54587e-07
REACTOME_NUCLEAR_PORE_COMPLEX_NPC_DISASSEMBLY	2.14981	0.000188427
WP_DNA_MISMATCH_REPAIR	2.14917	8.08965e-05
TURASHVILI_BREAST_DUCTAL_CARCINOMA_VS_LOBULAR_NORMAL_UP	2.14677	2.09831e-05
REACTOME_RECRUITMENT_OF_MITOTIC_CENTROSOME_PROTEINS_AND_COMPLEXES	2.14603	7.34778e-06
WINTER_HYPOXIA_METAGENE	2.14268	8.91881e-09
REACTOME_TRNA_PROCESSING_IN_THE_NUCLEUS	2.1425	3.52375e-05
MOREAUX_MULTIPLE_MYELOMA_BY_TACI_DN	2.1416	1.12577e-08
REACTOME_CYTOSOLIC_TRNA_AMINOACYLATION	2.14146	0.000100335
BERENJENO_TRANSFORMED_BY_RHOA_FOREVER_DN	2.13988	0.000350727
DANG_REGULATED_BY_MYC_UP	2.13983	1.14615e-05
WP_PROTEASOME_DEGRADATION	2.13855	5.92721e-05
REACTOME_NUCLEAR_IMPORT_OF_REV_PROTEIN	2.13621	0.000264373
REACTOME_TRANSPORT_OF_THE_SLBP_DEPENDANT_MATURE_MRNA	2.13549	0.000221323
GARGALOVIC_RESPONSE_TO_OXIDIZED_PHOSPHOLIPIDS_RED_UP	2.13277	0.00013129
REACTOME_DNA_REPAIR	2.1323	2.36793e-09
CONCANNON_APOPTOSIS_BY_EPOXOMICIN_DN	2.13075	4.30716e-08
WEST_ADRENOCORTICAL_TUMOR_MARKERS_UP	2.13074	0.000276396
MULLIGAN_NTF3_SIGNALING_VIA_INSR_AND_IGF1R_UP	2.13024	0.000321814
NUNODA_RESPONSE_TO_DASATINIB_IMATINIB_UP	2.12933	0.000363905
REACTOME_NEGATIVE_REGULATION_OF_NOTCH4_SIGNALING	2.12642	0.000202123
YAO_TEMPORAL_RESPONSE_TO_PROGESTERONE_CLUSTER_11	2.12282	8.31771e-06
REACTOME_APC_C_CDH1_MEDIATED_DEGRADATION_OF_CDC20_AND_OTHER_APC_C_CDH1_TARGETED_PROTEINS_IN_LATE_MITOSIS_EARLY_G1	2.12228	3.64601e-05
KAN_RESPONSE_TO_ARSENIC_TRIOXIDE	2.12203	2.25139e-06
CHIARADONNA_NEOPLASTIC_TRANSFORMATION_KRAS_CDC25_UP	2.12074	4.78232e-05
WILLIAMS_ESR1_TARGETS_UP	2.12064	0.000317172
BURTON_ADIPOGENESIS_PEAK_AT_8HR	2.11974	0.000403714
CUI_TCF21_TARGETS_2_UP	2.1191	2.36793e-09
REACTOME_PROCESSIVE_SYNTHESIS_ON_THE_C_STRAND_OF_THE_TELOMERE	2.1139	0.000440056
REACTOME_E2F_MEDIATED_REGULATION_OF_DNA_REPLICATION	2.11296	0.000361813
REACTOME_POSTMITOTIC_NUCLEAR_PORE_COMPLEX_NPC_REFORMATION	2.11233	0.000364883
REACTOME_COPI_DEPENDENT_GOLGI_TO_ER_RETROGRADE_TRAFFIC	2.10885	5.45862e-06
REACTOME_HOST_INTERACTIONS_OF_HIV_FACTORS	2.10575	7.88787e-07
REACTOME_INTERACTIONS_OF_VPR_WITH_HOST_CELLULAR_PROTEINS	2.10035	0.000471864
KEGG_AMINOACYL_TRNA_BIOSYNTHESIS	2.09991	0.000717666
PODAR_RESPONSE_TO_ADAPHOSTIN_DN	2.09694	0.000489305
KEGG_PATHOGENIC_ESCHERICHIA_COLI_INFECTION	2.09435	0.000381202
WP_PATHOGENIC_ESCHERICHIA_COLI_INFECTION	2.09435	0.000381202
WANG_CISPLATIN_RESPONSE_AND_XPC_UP	2.09264	1.28074e-07
MONNIER_POSTRADIATION_TUMOR_ESCAPE_UP	2.09208	2.36793e-09
GAL_LEUKEMIC_STEM_CELL_DN	2.08789	2.17899e-08
REACTOME_REGULATION_OF_MRNA_STABILITY_BY_PROTEINS_THAT_BIND_AU_RICH_ELEMENTS	2.08666	2.6938e-05
ZHAN_MULTIPLE_MYELOMA_SUBGROUPS	2.08648	0.000535214
GROSS_HYPOXIA_VIA_ELK3_UP	2.08531	4.20282e-08
WELCSH_BRCA1_TARGETS_DN	2.08491	3.71255e-07
BURTON_ADIPOGENESIS_2	2.0849	3.42324e-05
SASAKI_ADULT_T_CELL_LEUKEMIA	2.08281	1.61941e-07
GRAHAM_CML_QUIESCENT_VS_NORMAL_QUIESCENT_UP	2.0825	1.15533e-05
GENTILE_UV_HIGH_DOSE_DN	2.08231	2.36793e-09
STEIN_ESR1_TARGETS	2.0822	4.7283e-05
PID_MYC_ACTIV_PATHWAY	2.08147	3.57006e-05
MILI_PSEUDOPODIA_HAPTOTAXIS_UP	2.07939	2.36793e-09
ZHAN_EARLY_DIFFERENTIATION_GENES_DN	2.07892	0.000532272
IRITANI_MAD1_TARGETS_DN	2.07888	0.000273557
REACTOME_BASIGIN_INTERACTIONS	2.07693	0.000755189
KRIGE_AMINO_ACID_DEPRIVATION	2.07525	0.000642505
REACTOME_TRANSPORT_OF_MATURE_TRANSCRIPT_TO_CYTOPLASM	2.07396	3.67388e-05
REACTOME_FANCONI_ANEMIA_PATHWAY	2.07392	0.00049687
BLUM_RESPONSE_TO_SALIRASIB_UP	2.07103	8.91881e-09
WANG_METASTASIS_OF_BREAST_CANCER_ESR1_UP	2.07023	0.000482744
BOYAULT_LIVER_CANCER_SUBCLASS_G123_UP	2.0676	0.000318215
CHEN_ETV5_TARGETS_TESTIS	2.06474	0.00110768
TIEN_INTESTINE_PROBIOTICS_24HR_DN	2.06386	5.2329e-08
SMID_BREAST_CANCER_RELAPSE_IN_LUNG_UP	2.06289	0.000844979
REACTOME_AUF1_HNRNP_D0_BINDS_AND_DESTABILIZES_MRNA	2.06118	0.000616095
ANDERSEN_CHOLANGIOCARCINOMA_CLASS2	2.06105	3.24272e-07
REACTOME_SUMOYLATION_OF_SUMOYLATION_PROTEINS	2.05867	0.000867756
REACTOME_INITIATION_OF_NUCLEAR_ENVELOPE_NE_REFORMATION	2.05864	0.00121323
WONG_PROTEASOME_GENE_MODULE	2.05728	0.000654895
REACTOME_RHOB_GTPASE_CYCLE	2.05623	5.22602e-05
REACTOME_HCMV_EARLY_EVENTS	2.05604	6.12304e-05
REACTOME_TRANSCRIPTIONAL_REGULATION_BY_SMALL_RNAS	2.05482	0.0006717
REACTOME_EXPORT_OF_VIRAL_RIBONUCLEOPROTEINS_FROM_NUCLEUS	2.05355	0.000907291
REACTOME_GAP_FILLING_DNA_REPAIR_SYNTHESIS_AND_LIGATION_IN_GG_NER	2.05337	0.00112184
REACTOME_RESOLUTION_OF_ABASIC_SITES_AP_SITES	2.05332	0.000993676
PID_BARD1_PATHWAY	2.04949	0.00134517
ZHANG_RESPONSE_TO_CANTHARIDIN_DN	2.04781	0.000217367
SARTIPY_NORMAL_AT_INSULIN_RESISTANCE_UP	2.0462	0.00105412
REACTOME_SCF_SKP2_MEDIATED_DEGRADATION_OF_P27_P21	2.04571	0.000565504
CHICAS_RB1_TARGETS_LOW_SERUM	2.04112	5.14386e-05
KEGG_MISMATCH_REPAIR	2.04001	0.00129755
WP_BASE_EXCISION_REPAIR	2.03999	0.00102954
LEE_LIVER_CANCER_HEPATOBLAST	2.03522	0.00107919
YANG_BCL3_TARGETS_UP	2.03491	2.36793e-09
REACTOME_VIRAL_MESSENGER_RNA_SYNTHESIS	2.03401	0.00143604
LINDSTEDT_DENDRITIC_CELL_MATURATION_A	2.03302	0.000974484
REACTOME_TRNA_PROCESSING	2.03291	1.3359e-05
SCHLOSSER_MYC_TARGETS_AND_SERUM_RESPONSE_UP	2.03215	0.000915806
REACTOME_PERK_REGULATES_GENE_EXPRESSION	2.03033	0.0013636
WP_PARKINSONS_DISEASE_PATHWAY	2.02932	0.00129703
KEGG_PROTEASOME	2.02747	0.001558
REACTOME_RHOD_GTPASE_CYCLE	2.0263	0.000388716
WP_METABOLIC_REPROGRAMMING_IN_COLON_CANCER	2.02561	0.00108327
REACTOME_HIV_INFECTION	2.02191	2.97877e-07
PEART_HDAC_PROLIFERATION_CLUSTER_UP	2.02087	0.000420963
KEGG_OOCYTE_MEIOSIS	2.01947	1.65174e-05
REACTOME_GAP_JUNCTION_ASSEMBLY	2.01896	0.00191662
JOHANSSON_GLIOMAGENESIS_BY_PDGFB_UP	2.01858	0.000915806
REACTOME_NS1_MEDIATED_EFFECTS_ON_HOST_PATHWAYS	2.01856	0.00200984
YAMAZAKI_TCEB3_TARGETS_DN	2.01695	5.77001e-07
GROSS_HYPOXIA_VIA_ELK3_DN	2.0167	1.74661e-06
WP_TRANSSULFURATION_AND_ONE_CARBON_METABOLISM	2.01625	0.000715701
FERRANDO_HOX11_NEIGHBORS	2.01414	0.00142908
FIRESTEIN_CTNNB1_PATHWAY	2.01274	0.00166789
WANG_SMARCE1_TARGETS_DN	2.01242	2.36793e-09
ZHENG_IL22_SIGNALING_DN	2.01241	0.00226452
REACTOME_G1_S_DNA_DAMAGE_CHECKPOINTS	2.00518	0.000420963
KEGG_BASE_EXCISION_REPAIR	2.00295	0.00143598
DACOSTA_UV_RESPONSE_VIA_ERCC3_COMMON_DN	2.00222	2.36793e-09
REACTOME_UCH_PROTEINASES	2.00069	5.70611e-05
SMITH_TERT_TARGETS_UP	1.99789	2.20493e-06
UDAYAKUMAR_MED1_TARGETS_UP	1.99731	8.11832e-06
WANG_TUMOR_INVASIVENESS_UP	1.99593	2.36793e-09
LY_AGING_PREMATURE_DN	1.9959	0.00101235
REACTOME_SUMOYLATION_OF_DNA_DAMAGE_RESPONSE_AND_REPAIR_PROTEINS	1.99472	0.000215813
OUELLET_OVARIAN_CANCER_INVASIVE_VS_LMP_UP	1.99457	6.45007e-05
BIOCARTA_CELLCYCLE_PATHWAY	1.99119	0.00104178
WP_TRANSLATION_FACTORS	1.98835	0.00132118
THILLAINADESAN_ZNF217_TARGETS_UP	1.98828	0.00213503
REACTOME_GOLGI_TO_ER_RETROGRADE_TRANSPORT	1.98597	1.874e-05
WP_MIRNA_REGULATION_OF_DNA_DAMAGE_RESPONSE	1.98326	0.000331908
SENESE_HDAC2_TARGETS_UP	1.9824	4.56946e-05
DIRMEIER_LMP1_RESPONSE_LATE_UP	1.98218	0.000741335
DAZARD_UV_RESPONSE_CLUSTER_G6	1.9813	4.71956e-06
CAFFAREL_RESPONSE_TO_THC_DN	1.98048	0.00354
REACTOME_TELOMERE_EXTENSION_BY_TELOMERASE	1.98029	0.00116765
WP_NUCLEOTIDE_METABOLISM	1.97919	0.00385194
WP_DNA_DAMAGE_RESPONSE	1.97317	0.00023405
REACTOME_SUMOYLATION_OF_RNA_BINDING_PROTEINS	1.97255	0.00234794
HUANG_GATA2_TARGETS_DN	1.97243	0.000237408
REACTOME_DECTIN_1_MEDIATED_NONCANONICAL_NF_KB_SIGNALING	1.97148	0.00142355
PASINI_SUZ12_TARGETS_DN	1.97106	3.45776e-09
REACTOME_MRNA_SPLICING	1.96968	8.18186e-07
KEGG_NUCLEOTIDE_EXCISION_REPAIR	1.96762	0.002617
WP_NUCLEOTIDE_EXCISION_REPAIR	1.96762	0.002617
BIOCARTA_G2_PATHWAY	1.96679	0.00145653
REACTOME_CROSS_PRESENTATION_OF_SOLUBLE_EXOGENOUS_ANTIGENS_ENDOSOMES	1.96586	0.00221083
WP_MRNA_PROCESSING	1.96535	9.83497e-06
REACTOME_REGULATION_OF_TP53_ACTIVITY	1.96498	4.32104e-06
WINTER_HYPOXIA_UP	1.96463	0.000113276
REACTOME_RHOH_GTPASE_CYCLE	1.96389	0.00305647
REACTOME_RHOF_GTPASE_CYCLE	1.96147	0.00190833
HARRIS_HYPOXIA	1.96021	0.000592114
REACTOME_REGULATION_OF_HMOX1_EXPRESSION_AND_ACTIVITY	1.95967	0.000577574
WP_REGULATION_OF_SISTER_CHROMATID_SEPARATION_AT_THE_METAPHASEANAPHASE_TRANSITION	1.95899	0.0033376
REACTOME_FACTORS_INVOLVED_IN_MEGAKARYOCYTE_DEVELOPMENT_AND_PLATELET_PRODUCTION	1.95475	2.09109e-05
KUNINGER_IGF1_VS_PDGFB_TARGETS_DN	1.95349	0.00212856
MCBRYAN_PUBERTAL_BREAST_6_7WK_DN	1.95033	0.000475948
REACTOME_DEFECTIVE_CFTR_CAUSES_CYSTIC_FIBROSIS	1.94927	0.00127278
KORKOLA_TERATOMA	1.94773	0.00301278
BIOCARTA_ATRBRCA_PATHWAY	1.9459	0.00385194
PEDERSEN_METASTASIS_BY_ERBB2_ISOFORM_1	1.94479	0.00400579
ALFANO_MYC_TARGETS	1.94355	2.93874e-07
KEGG_PROGESTERONE_MEDIATED_OOCYTE_MATURATION	1.94245	0.000420963
IWANAGA_E2F1_TARGETS_INDUCED_BY_SERUM	1.94143	0.00440952
WP_PHOTODYNAMIC_THERAPYINDUCED_UNFOLDED_PROTEIN_RESPONSE	1.93893	0.00560608
REACTOME_ANCHORING_OF_THE_BASAL_BODY_TO_THE_PLASMA_MEMBRANE	1.9389	8.03184e-05
VANTVEER_BREAST_CANCER_POOR_PROGNOSIS	1.938	0.00305914
REACTOME_GAP_JUNCTION_TRAFFICKING_AND_REGULATION	1.93726	0.00420243
REACTOME_TRANSCRIPTION_OF_E2F_TARGETS_UNDER_NEGATIVE_CONTROL_BY_DREAM_COMPLEX	1.93678	0.00705178
REACTOME_SIGNALLING_TO_RAS	1.93545	0.00728922
REACTOME_RAF_INDEPENDENT_MAPK1_3_ACTIVATION	1.93474	0.0024706
BENPORATH_ES_CORE_NINE_CORRELATED	1.93223	0.000224372
WESTON_VEGFA_TARGETS_6HR	1.92985	0.00389476
REACTOME_REGULATION_OF_RUNX3_EXPRESSION_AND_ACTIVITY	1.92773	0.00136993
REACTOME_TRANSLOCATION_OF_SLC2A4_GLUT4_TO_THE_PLASMA_MEMBRANE	1.92722	0.000929634
COULOUARN_TEMPORAL_TGFB1_SIGNATURE_UP	1.92445	0.000115015
REACTOME_ATF4_ACTIVATES_GENES_IN_RESPONSE_TO_ENDOPLASMIC_RETICULUM_STRESS	1.92196	0.00623258
LEI_HOXC8_TARGETS_DN	1.92115	0.00631551
RIEGE_DELTANP63_DIRECT_TARGETS_UP	1.9211	3.94701e-05
CHARAFE_BREAST_CANCER_LUMINAL_VS_MESENCHYMAL_DN	1.92033	2.36793e-09
REACTOME_UNFOLDED_PROTEIN_RESPONSE_UPR	1.91785	0.000139581
REACTOME_DNA_DAMAGE_TELOMERE_STRESS_INDUCED_SENESCENCE	1.9158	0.00817341
JI_RESPONSE_TO_FSH_DN	1.91545	0.00167248
REACTOME_SIGNALING_BY_NOTCH4	1.91468	0.000948437
SANA_RESPONSE_TO_IFNG_DN	1.91423	0.000484634
REACTOME_STABILIZATION_OF_P53	1.91228	0.00167248
BURTON_ADIPOGENESIS_PEAK_AT_2HR	1.91207	0.00548378
PID_ATM_PATHWAY	1.91169	0.00534628
SHETH_LIVER_CANCER_VS_TXNIP_LOSS_PAM1	1.91033	1.52299e-06
REACTOME_ACTIVATION_OF_AMPK_DOWNSTREAM_OF_NMDARS	1.90856	0.00699498
REACTOME_TRANSCRIPTION_COUPLED_NUCLEOTIDE_EXCISION_REPAIR_TC_NER	1.90778	0.000646777
SHAFFER_IRF4_TARGETS_IN_ACTIVATED_DENDRITIC_CELL	1.90729	0.000929634
PRAMOONJAGO_SOX4_TARGETS_UP	1.90661	0.00386964
CAIRO_PML_TARGETS_BOUND_BY_MYC_UP	1.90614	0.00629761
REACTOME_SIGNALLING_TO_ERKS	1.90553	0.00558155
REACTOME_TRANSCRIPTIONAL_REGULATION_BY_E2F6	1.90379	0.00814459
DAZARD_RESPONSE_TO_UV_NHEK_DN	1.90375	1.53182e-07
MODY_HIPPOCAMPUS_PRENATAL	1.90343	0.00560832
REACTOME_RHO_GTPASES_ACTIVATE_IQGAPS	1.90109	0.00699498
LI_LUNG_CANCER	1.89959	0.00533567
HERNANDEZ_MITOTIC_ARREST_BY_DOCETAXEL_1_DN	1.89834	0.00638965
FARMER_BREAST_CANCER_BASAL_VS_LULMINAL	1.89801	9.98482e-08
REACTOME_SUMOYLATION_OF_UBIQUITINYLATION_PROTEINS	1.89781	0.00597677
MMS_MOUSE_LYMPH_HIGH_4HRS_UP	1.8967	0.00633161
WP_DNA_IRDOUBLE_STRAND_BREAKS_DSBS_AND_CELLULAR_RESPONSE_VIA_ATM	1.89621	0.00358951
REACTOME_APC_CDC20_MEDIATED_DEGRADATION_OF_NEK2A	1.8951	0.00444466
REACTOME_CELLULAR_RESPONSE_TO_HYPOXIA	1.89419	0.00086839
YAO_TEMPORAL_RESPONSE_TO_PROGESTERONE_CLUSTER_10	1.89304	0.000877232
COLINA_TARGETS_OF_4EBP1_AND_4EBP2	1.89221	3.29592e-09
BAE_BRCA1_TARGETS_DN	1.89217	0.0109516
PEDERSEN_METASTASIS_BY_ERBB2_ISOFORM_7	1.88997	3.71821e-09
REACTOME_HCMV_INFECTION	1.88989	0.000493799
TSENG_IRS1_TARGETS_UP	1.88947	0.000115135
HU_GENOTOXIC_DAMAGE_24HR	1.88923	0.00744753
REACTOME_RRNA_MODIFICATION_IN_THE_NUCLEUS_AND_CYTOSOL	1.88802	0.00385194
CHOI_ATL_STAGE_PREDICTOR	1.88578	0.00690374
REACTOME_MISMATCH_REPAIR	1.88577	0.00967194
REACTOME_TIGHT_JUNCTION_INTERACTIONS	1.88534	0.0153147
REACTOME_KERATINIZATION	1.88369	0.00740948
SESTO_RESPONSE_TO_UV_C6	1.8817	0.00679415
SCIAN_INVERSED_TARGETS_OF_TP53_AND_TP73_DN	1.88132	0.00739507
ZHAN_V2_LATE_DIFFERENTIATION_GENES	1.88021	0.00746878
REACTOME_MHC_CLASS_II_ANTIGEN_PRESENTATION	1.87972	0.000389927
REACTOME_DUAL_INCISION_IN_GG_NER	1.87865	0.00754533
LEONARD_HYPOXIA	1.87679	0.00751976
REACTOME_RNA_POLYMERASE_II_TRANSCRIPTION_TERMINATION	1.87674	0.00108957
KRASNOSELSKAYA_ILF3_TARGETS_DN	1.8761	0.00751918
TONKS_TARGETS_OF_RUNX1_RUNX1T1_FUSION_MONOCYTE_UP	1.87582	1.04006e-05
KORKOLA_EMBRYONAL_CARCINOMA_UP	1.87567	0.00746761
YAO_TEMPORAL_RESPONSE_TO_PROGESTERONE_CLUSTER_14	1.87504	3.32288e-05
POMEROY_MEDULLOBLASTOMA_PROGNOSIS_DN	1.8747	0.00813046
MARZEC_IL2_SIGNALING_UP	1.87379	0.000284441
REACTOME_DISEASES_OF_PROGRAMMED_CELL_DEATH	1.87154	0.00832641
REACTOME_REGULATION_OF_RAS_BY_GAPS	1.87021	0.00165655
REACTOME_SEALING_OF_THE_NUCLEAR_ENVELOPE_NE_BY_ESCRT_III	1.8683	0.00926781
REACTOME_DISEASES_OF_MITOTIC_CELL_CYCLE	1.86826	0.00832641
MARCINIAK_ER_STRESS_RESPONSE_VIA_CHOP	1.8673	0.0110543
DITTMER_PTHLH_TARGETS_UP	1.86558	0.000209908
WP_INTEGRATED_BREAST_CANCER_PATHWAY	1.86516	5.45422e-05
HATADA_METHYLATED_IN_LUNG_CANCER_DN	1.8625	0.0194333
DAIRKEE_CANCER_PRONE_RESPONSE_BPA	1.86242	0.00751063
PUIFFE_INVASION_INHIBITED_BY_ASCITES_UP	1.86025	0.00184606
MEINHOLD_OVARIAN_CANCER_LOW_GRADE_DN	1.86023	0.0194602
REACTOME_PHOSPHORYLATION_OF_THE_APC_C	1.85949	0.0102216
PRAMOONJAGO_SOX4_TARGETS_DN	1.85896	0.00949446
REACTOME_METABOLISM_OF_POLYAMINES	1.85659	0.00306663
BIOCARTA_PROTEASOME_PATHWAY	1.85656	0.020148
REACTOME_TRANSCRIPTIONAL_REGULATION_BY_TP53	1.85554	1.86236e-08
BENPORATH_ES_2	1.8544	0.00965105
BLANCO_MELO_COVID19_SARS_COV_2_INFECTION_A594_CELLS_UP	1.85414	0.00340807
GOLDRATH_HOMEOSTATIC_PROLIFERATION	1.85224	8.29398e-05
REACTOME_DEGRADATION_OF_DVL	1.84846	0.00412723
NAGASHIMA_EGF_SIGNALING_UP	1.84766	0.00333729
WP_FOLATE_METABOLISM	1.84681	0.00733496
KATSANOU_ELAVL1_TARGETS_DN	1.84434	0.000104482
REACTOME_ASYMMETRIC_LOCALIZATION_OF_PCP_PROTEINS	1.84308	0.00335232
REACTOME_TP53_REGULATES_TRANSCRIPTION_OF_GENES_INVOLVED_IN_G2_CELL_CYCLE_ARREST	1.84262	0.0166598
REACTOME_TRANSCRIPTION_OF_E2F_TARGETS_UNDER_NEGATIVE_CONTROL_BY_P107_RBL1_AND_P130_RBL2_IN_COMPLEX_WITH_HDAC1	1.84129	0.0168578
REACTOME_DEGRADATION_OF_GLI1_BY_THE_PROTEASOME	1.84043	0.00740948
REACTOME_MRNA_SPLICING_MINOR_PATHWAY	1.83959	0.00311006
ELVIDGE_HYPOXIA_DN	1.83781	9.24921e-05
KEGG_RNA_DEGRADATION	1.83496	0.00751918
HAN_JNK_SINGALING_UP	1.83452	0.0114189
WP_HEPATITIS_C_AND_HEPATOCELLULAR_CARCINOMA	1.83415	0.00832641
REACTOME_APC_C_CDC20_MEDIATED_DEGRADATION_OF_CYCLIN_B	1.83414	0.0170549
BERENJENO_ROCK_SIGNALING_NOT_VIA_RHOA_DN	1.82998	0.00800257
REACTOME_TP53_REGULATES_TRANSCRIPTION_OF_DNA_REPAIR_GENES	1.82995	0.00335232
REACTOME_TRANSLESION_SYNTHESIS_BY_POLH	1.82975	0.0179255
BAKER_HEMATOPOIESIS_STAT3_TARGETS	1.82777	0.0182696
WP_VEGFAVEGFR2_SIGNALING_PATHWAY	1.82738	7.37907e-09
FERRARI_RESPONSE_TO_FENRETINIDE_UP	1.82685	0.0286402
PID_TGFBR_PATHWAY	1.82472	0.00374645
MATTHEWS_AP1_TARGETS	1.82269	0.0201672
REACTOME_DEGRADATION_OF_AXIN	1.82196	0.00522138
REACTOME_INTRA_GOLGI_AND_RETROGRADE_GOLGI_TO_ER_TRAFFIC	1.82156	2.88137e-05
REACTOME_DUAL_INCISION_IN_TC_NER	1.82086	0.00250125
MOHANKUMAR_HOXA1_TARGETS_UP	1.82045	4.12592e-08
REACTOME_FORMATION_OF_TUBULIN_FOLDING_INTERMEDIATES_BY_CCT_TRIC	1.82044	0.0203473
REACTOME_COOPERATION_OF_PREFOLDIN_AND_TRIC_CCT_IN_ACTIN_AND_TUBULIN_FOLDING	1.8197	0.00949446
WAKASUGI_HAVE_ZNF143_BINDING_SITES	1.81682	0.00496572
REACTOME_NUCLEOTIDE_EXCISION_REPAIR	1.8164	0.000455961
COLLER_MYC_TARGETS_UP	1.8163	0.00965882
REACTOME_PLATELET_SENSITIZATION_BY_LDL	1.81547	0.0202562
SANSOM_APC_TARGETS_REQUIRE_MYC	1.81386	5.3887e-05
GENTILE_UV_RESPONSE_CLUSTER_D4	1.81362	0.0095558
IGARASHI_ATF4_TARGETS_DN	1.81341	0.00133427
REACTOME_B_WICH_COMPLEX_POSITIVELY_REGULATES_RRNA_EXPRESSION	1.8131	0.0144459
WP_ATM_SIGNALING_NETWORK_IN_DEVELOPMENT_AND_DISEASE	1.81257	0.00950517
REACTOME_MAPK6_MAPK4_SIGNALING	1.81233	0.00231224
BROWN_MYELOID_CELL_DEVELOPMENT_DN	1.81232	0.00115504
REACTOME_INHIBITION_OF_THE_PROTEOLYTIC_ACTIVITY_OF_APC_C_REQUIRED_FOR_THE_ONSET_OF_ANAPHASE_BY_MITOTIC_SPINDLE_CHECKPOINT_COMPONENTS	1.81191	0.0204547
PID_NECTIN_PATHWAY	1.81157	0.0180997
LIAO_METASTASIS	1.8111	2.36793e-09
THEILGAARD_NEUTROPHIL_AT_SKIN_WOUND_UP	1.81022	0.00504716
REACTOME_FORMATION_OF_THE_CORNIFIED_ENVELOPE	1.80933	0.0158652
HALMOS_CEBPA_TARGETS_UP	1.80914	0.0143289
REACTOME_CYCLIN_D_ASSOCIATED_EVENTS_IN_G1	1.80756	0.0144781
CAFFAREL_RESPONSE_TO_THC_24HR_5_DN	1.80682	0.0126866
SEIDEN_ONCOGENESIS_BY_MET	1.80668	0.00118184
JIANG_HYPOXIA_NORMAL	1.80607	3.58212e-05
BILD_E2F3_ONCOGENIC_SIGNATURE	1.80548	1.69981e-05
WP_ATM_SIGNALING_PATHWAY	1.8053	0.0129474
REACTOME_HIV_TRANSCRIPTION_INITIATION	1.80276	0.0115861
YANG_BREAST_CANCER_ESR1_LASER_DN	1.80218	0.0144781
NEWMAN_ERCC6_TARGETS_UP	1.79956	0.019368
CHICAS_RB1_TARGETS_CONFLUENT	1.79853	2.36793e-09
REACTOME_RECYCLING_PATHWAY_OF_L1	1.79794	0.0153734
KENNY_CTNNB1_TARGETS_UP	1.79782	0.0193217
WESTON_VEGFA_TARGETS	1.79757	0.00113854
HOFMANN_MYELODYSPLASTIC_SYNDROM_RISK_UP	1.79657	0.0199491
REACTOME_COPI_INDEPENDENT_GOLGI_TO_ER_RETROGRADE_TRAFFIC	1.79468	0.0119324
MAYBURD_RESPONSE_TO_L663536_DN	1.79367	0.00687643
REACTOME_HIV_LIFE_CYCLE	1.79226	0.000218896
WP_GASTRIC_CANCER_NETWORK_2	1.79164	0.0153147
SENESE_HDAC3_TARGETS_DN	1.79138	3.20025e-09
WANG_METHYLATED_IN_BREAST_CANCER	1.79077	0.0223004
NAGASHIMA_NRG1_SIGNALING_UP	1.79037	9.08742e-05
REACTOME_DEPOLYMERISATION_OF_THE_NUCLEAR_LAMINA	1.78945	0.0241946
GRUETZMANN_PANCREATIC_CANCER_UP	1.78853	6.75816e-07
CHAUHAN_RESPONSE_TO_METHOXYESTRADIOL_UP	1.7877	0.0136808
CAFFAREL_RESPONSE_TO_THC_24HR_5_UP	1.78737	0.0286402
ELVIDGE_HIF1A_TARGETS_UP	1.78714	0.00717475
REACTOME_CELL_JUNCTION_ORGANIZATION	1.78603	0.00640183
TARTE_PLASMA_CELL_VS_B_LYMPHOCYTE_UP	1.78563	0.00229167
WIEDERSCHAIN_TARGETS_OF_BMI1_AND_PCGF2	1.78519	0.0128356
REACTOME_ONCOGENIC_MAPK_SIGNALING	1.78481	0.003011
TURASHVILI_BREAST_DUCTAL_CARCINOMA_VS_DUCTAL_NORMAL_UP	1.78479	0.0143015
DING_LUNG_CANCER_EXPRESSION_BY_COPY_NUMBER	1.78453	0.00125544
WP_EUKARYOTIC_TRANSCRIPTION_INITIATION	1.78313	0.0176242
REACTOME_POSITIVE_EPIGENETIC_REGULATION_OF_RRNA_EXPRESSION	1.78219	0.0124017
BIOCARTA_EIF_PATHWAY	1.7818	0.0254138
TOOKER_GEMCITABINE_RESISTANCE_DN	1.78	0.000500836
GALINDO_IMMUNE_RESPONSE_TO_ENTEROTOXIN	1.77934	0.00411382
KORKOLA_YOLK_SAC_TUMOR_UP	1.77814	0.0431886
WP_HYPERTROPHY_MODEL	1.77786	0.0310712
ENK_UV_RESPONSE_KERATINOCYTE_DN	1.77663	3.23904e-08
REACTOME_PROTEIN_UBIQUITINATION	1.77466	0.00764309
BORLAK_LIVER_CANCER_EGF_UP	1.77452	0.0080132
GHO_ATF5_TARGETS_DN	1.77417	0.0274655
LEE_TARGETS_OF_PTCH1_AND_SUFU_UP	1.77353	0.0153147
REACTOME_MATURATION_OF_SARS_COV_2_SPIKE_PROTEIN	1.77343	0.0187156
MATTIOLI_MGUS_VS_PCL	1.77308	0.00226673
REACTOME_DNA_DAMAGE_BYPASS	1.77285	0.0191625
MOREIRA_RESPONSE_TO_TSA_UP	1.77184	0.0153147
LANG_MYB_FAMILY_TARGETS	1.77127	0.028243
REACTOME_TRANSCRIPTION_OF_THE_HIV_GENOME	1.77105	0.00523925
REACTOME_REGULATION_OF_HSF1_MEDIATED_HEAT_SHOCK_RESPONSE	1.77055	0.00518929
REACTOME_NEGATIVE_REGULATION_OF_MAPK_PATHWAY	1.77031	0.019591
REACTOME_HSP90_CHAPERONE_CYCLE_FOR_STEROID_HORMONE_RECEPTORS_SHR	1.76959	0.0197236
AMIT_EGF_RESPONSE_40_HELA	1.769	0.0145634
REACTOME_GLUCOSE_METABOLISM	1.76887	0.00319063
REACTOME_RHOJ_GTPASE_CYCLE	1.76878	0.00749393
JIANG_HYPOXIA_CANCER	1.76787	0.00749393
REACTOME_HCMV_LATE_EVENTS	1.76755	0.0138007
PHONG_TNF_TARGETS_UP	1.76745	0.0069498
SESTO_RESPONSE_TO_UV_C8	1.767	0.00549936
LEE_METASTASIS_AND_RNA_PROCESSING_UP	1.76687	0.0353766
GROSS_HYPOXIA_VIA_ELK3_AND_HIF1A_UP	1.7648	0.000430406
BIOCARTA_ERK_PATHWAY	1.76479	0.0256262
GROSS_HYPOXIA_VIA_ELK3_AND_HIF1A_DN	1.76437	0.00180993
REACTOME_RHOC_GTPASE_CYCLE	1.76407	0.00751918
PID_IL2_STAT5_PATHWAY	1.76306	0.0345443
REACTOME_DOWNSTREAM_SIGNALING_EVENTS_OF_B_CELL_RECEPTOR_BCR	1.76223	0.00336549
GARGALOVIC_RESPONSE_TO_OXIDIZED_PHOSPHOLIPIDS_BROWN_UP	1.76126	0.0316847
REACTOME_CELLULAR_SENESCENCE	1.76059	0.000565504
SEITZ_NEOPLASTIC_TRANSFORMATION_BY_8P_DELETION_DN	1.76014	0.0273682
ELVIDGE_HYPOXIA_BY_DMOG_UP	1.75969	0.000483705
MATSUDA_NATURAL_KILLER_DIFFERENTIATION	1.75799	1.27477e-07
GARGALOVIC_RESPONSE_TO_OXIDIZED_PHOSPHOLIPIDS_YELLOW_UP	1.75788	0.0299102
AMIT_SERUM_RESPONSE_60_MCF10A	1.75739	0.0110315
WP_PHOTODYNAMIC_THERAPYINDUCED_HIF1_SURVIVAL_SIGNALING	1.75676	0.021981
KIM_HYPOXIA	1.75632	0.0390168
ZHAN_VARIABLE_EARLY_DIFFERENTIATION_GENES_DN	1.75486	0.0231402
PLASARI_TGFB1_TARGETS_1HR_UP	1.75442	0.0224476
AMUNDSON_RESPONSE_TO_ARSENITE	1.75417	0.00024641
PASQUALUCCI_LYMPHOMA_BY_GC_STAGE_UP	1.75391	9.29039e-06
ELVIDGE_HIF1A_AND_HIF2A_TARGETS_UP	1.75351	0.0212331
PID_P73PATHWAY	1.7525	0.00890472
REACTOME_SUMOYLATION_OF_CHROMATIN_ORGANIZATION_PROTEINS	1.75242	0.0144781
DAZARD_RESPONSE_TO_UV_SCC_DN	1.75216	0.00196166
CREIGHTON_ENDOCRINE_THERAPY_RESISTANCE_1	1.75195	2.28369e-08
REACTOME_MEIOTIC_RECOMBINATION	1.74767	0.0368086
GOTZMANN_EPITHELIAL_TO_MESENCHYMAL_TRANSITION_DN	1.74716	0.000241882
REACTOME_REGULATION_OF_PTEN_STABILITY_AND_ACTIVITY	1.74611	0.00945516
REACTOME_DEADENYLATION_DEPENDENT_MRNA_DECAY	1.74578	0.0153515
AKL_HTLV1_INFECTION_UP	1.74567	0.037
GALE_APL_WITH_FLT3_MUTATED_UP	1.74553	0.00961625
REACTOME_EPIGENETIC_REGULATION_OF_GENE_EXPRESSION	1.74488	0.00366822
ELVIDGE_HYPOXIA_UP	1.74451	0.000578119
CAFFAREL_RESPONSE_TO_THC_UP	1.7445	0.0406597
WP_FOLLICLE_STIMULATING_HORMONE_FSH_SIGNALING_PATHWAY	1.74228	0.0488036
SMITH_LIVER_CANCER	1.74219	0.0196205
REACTOME_TRANSLATION	1.74017	1.63896e-05
PID_HIF2PATHWAY	1.73994	0.026983
WP_APOPTOSISRELATED_NETWORK_DUE_TO_ALTERED_NOTCH3_IN_OVARIAN_CANCER	1.73891	0.0134036
SHAFFER_IRF4_TARGETS_IN_ACTIVATED_B_LYMPHOCYTE	1.73812	0.00511621
REACTOME_GLOBAL_GENOME_NUCLEOTIDE_EXCISION_REPAIR_GG_NER	1.73705	0.00335232
WP_INTEGRATED_CANCER_PATHWAY	1.73682	0.0204032
REACTOME_RRNA_PROCESSING	1.73515	0.000275953
WP_PATHWAYS_IN_CLEAR_CELL_RENAL_CELL_CARCINOMA	1.73455	0.00459094
PID_P38_ALPHA_BETA_PATHWAY	1.73298	0.0296115
XU_HGF_SIGNALING_NOT_VIA_AKT1_48HR_UP	1.73292	0.0257351
GUTIERREZ_MULTIPLE_MYELOMA_UP	1.73288	0.0303231
WP_REGULATION_OF_MICROTUBULE_CYTOSKELETON	1.73209	0.0313153
REACTOME_DEGRADATION_OF_BETA_CATENIN_BY_THE_DESTRUCTION_COMPLEX	1.73096	0.00629719
CHANDRAN_METASTASIS_TOP50_UP	1.73077	0.027263
CUI_GLUCOSE_DEPRIVATION	1.7306	0.0182696
SANSOM_APC_TARGETS_UP	1.72795	0.00226673
REACTOME_CRISTAE_FORMATION	1.72766	0.0430841
BURTON_ADIPOGENESIS_5	1.727	0.0020088
REACTOME_CELL_CELL_JUNCTION_ORGANIZATION	1.72584	0.0217291
YAO_TEMPORAL_RESPONSE_TO_PROGESTERONE_CLUSTER_17	1.72563	0.000317172
BROWNE_HCMV_INFECTION_8HR_DN	1.72503	0.0370752
REACTOME_METABOLISM_OF_FOLATE_AND_PTERINES	1.72386	0.0432301
REACTOME_ABERRANT_REGULATION_OF_MITOTIC_G1_S_TRANSITION_IN_CANCER_DUE_TO_RB1_DEFECTS	1.72358	0.0480526
PID_UPA_UPAR_PATHWAY	1.72339	0.0408197
WP_PYRIMIDINE_METABOLISM	1.72313	0.00633161
QI_HYPOXIA_TARGETS_OF_HIF1A_AND_FOXA2	1.72289	0.0281784
TAYLOR_METHYLATED_IN_ACUTE_LYMPHOBLASTIC_LEUKEMIA	1.72008	0.0126954
RAHMAN_TP53_TARGETS_PHOSPHORYLATED	1.72	0.0447758
REACTOME_GLYCOLYSIS	1.71905	0.0102216
PID_INTEGRIN3_PATHWAY	1.71877	0.0258355
SHAFFER_IRF4_MULTIPLE_MYELOMA_PROGRAM	1.71846	0.0269537
GRYDER_PAX3FOXO1_TOP_ENHANCERS	1.71842	5.54458e-07
MODY_HIPPOCAMPUS_NEONATAL	1.71772	0.0483303
RAY_TUMORIGENESIS_BY_ERBB2_CDC25A_UP	1.71721	0.000350674
BIOCARTA_G1_PATHWAY	1.71557	0.049417
ZHU_CMV_24_HR_UP	1.71157	0.014112
PELLICCIOTTA_HDAC_IN_ANTIGEN_PRESENTATION_DN	1.70875	0.0258067
DASU_IL6_SIGNALING_SCAR_UP	1.70744	0.0335335
WP_NSP1_FROM_SARSCOV2_INHIBITS_TRANSLATION_INITIATION_IN_THE_HOST_CELL	1.70691	0.0493188
DAZARD_RESPONSE_TO_UV_SCC_UP	1.70487	0.00465375
MORI_PLASMA_CELL_UP	1.70362	0.0136158
REACTOME_CLEC7A_DECTIN_1_SIGNALING	1.70292	0.00673252
LASTOWSKA_NEUROBLASTOMA_COPY_NUMBER_UP	1.70255	0.000493799
ZHU_CMV_ALL_UP	1.70159	0.00417884
HSIAO_HOUSEKEEPING_GENES	1.70104	3.92804e-06
HELLER_SILENCED_BY_METHYLATION_DN	1.70013	0.00549183
AMIT_EGF_RESPONSE_60_HELA	1.69966	0.0296403
ZHAN_MULTIPLE_MYELOMA_HP_DN	1.69949	0.0433734
REACTOME_RHOA_GTPASE_CYCLE	1.69943	0.000984926
LINDGREN_BLADDER_CANCER_HIGH_RECURRENCE	1.69797	0.0439476
GROSS_ELK3_TARGETS_DN	1.69592	0.0364827
ZHAN_MULTIPLE_MYELOMA_CD1_VS_CD2_UP	1.69437	0.0141949
KOKKINAKIS_METHIONINE_DEPRIVATION_48HR_DN	1.69421	0.0151549
FARMER_BREAST_CANCER_APOCRINE_VS_BASAL	1.6929	4.81168e-05
REACTOME_CELLULAR_RESPONSE_TO_HEAT_STRESS	1.69257	0.00744753
RAMALHO_STEMNESS_UP	1.69239	0.00057004
NELSON_RESPONSE_TO_ANDROGEN_UP	1.68982	0.00847158
RIGGI_EWING_SARCOMA_PROGENITOR_DN	1.68975	0.000574845
BYSTROEM_CORRELATED_WITH_IL5_DN	1.68973	0.0201422
PODAR_RESPONSE_TO_ADAPHOSTIN_UP	1.68944	0.00183807
GROSS_HYPOXIA_VIA_ELK3_ONLY_UP	1.68843	0.0413582
SHAFFER_IRF4_TARGETS_IN_MYELOMA_VS_MATURE_B_LYMPHOCYTE	1.68797	0.00348424
SAKAI_TUMOR_INFILTRATING_MONOCYTES_DN	1.68725	0.00958453
ALONSO_METASTASIS_UP	1.68712	0.00103359
NIKOLSKY_BREAST_CANCER_16Q24_AMPLICON	1.68653	0.0315161
TSENG_ADIPOGENIC_POTENTIAL_UP	1.6853	0.0479934
HU_ANGIOGENESIS_DN	1.68452	0.0377708
WP_FIBRIN_COMPLEMENT_RECEPTOR_3_SIGNALING_PATHWAY	1.68334	0.0427875
HAHTOLA_MYCOSIS_FUNGOIDES_CD4_DN	1.68273	0.00337932
KIM_WT1_TARGETS_12HR_DN	1.68259	0.000350674
ONDER_CDH1_TARGETS_1_DN	1.68012	0.00182928
ZHANG_PROLIFERATING_VS_QUIESCENT	1.67811	0.0369516
MCBRYAN_PUBERTAL_TGFB1_TARGETS_UP	1.67661	0.000931072
FONTAINE_FOLLICULAR_THYROID_ADENOMA_DN	1.67525	0.0197634
APRELIKOVA_BRCA1_TARGETS	1.67459	0.0394632
REACTOME_SIGNALING_BY_THE_B_CELL_RECEPTOR_BCR	1.67314	0.0069498
RICKMAN_TUMOR_DIFFERENTIATED_WELL_VS_POORLY_UP	1.67094	0.000140252
BROWNE_HCMV_INFECTION_16HR_UP	1.6706	0.000990306
LANDIS_ERBB2_BREAST_TUMORS_324_UP	1.67028	0.00110783
REACTOME_SUMOYLATION	1.66948	0.000632481
HELLER_HDAC_TARGETS_DN	1.6687	0.000230161
WESTON_VEGFA_TARGETS_3HR	1.66829	0.0240617
VANTVEER_BREAST_CANCER_BRCA1_UP	1.66785	0.0433385
KEGG_GAP_JUNCTION	1.66702	0.0203862
LEI_MYB_TARGETS	1.66635	9.39724e-05
REACTOME_NONHOMOLOGOUS_END_JOINING_NHEJ	1.66592	0.0462907
ZHENG_FOXP3_TARGETS_IN_THYMUS_UP	1.66544	0.00113395
REACTOME_DEUBIQUITINATION	1.66501	0.000275358
LIU_TARGETS_OF_VMYB_VS_CMYB_DN	1.66468	0.0483919
FERNANDEZ_BOUND_BY_MYC	1.66412	0.000877232
BURTON_ADIPOGENESIS_4	1.6628	0.0439531
HORTON_SREBF_TARGETS	1.66268	0.036918
MORI_SMALL_PRE_BII_LYMPHOCYTE_DN	1.66204	0.01852
PID_HIF1_TFPATHWAY	1.65954	0.0216849
WIERENGA_STAT5A_TARGETS_GROUP2	1.65945	0.0453096
IVANOVA_HEMATOPOIESIS_LATE_PROGENITOR	1.65914	1.74661e-06
ZWANG_CLASS_3_TRANSIENTLY_INDUCED_BY_EGF	1.65845	0.000489305
VANHARANTA_UTERINE_FIBROID_WITH_7Q_DELETION_UP	1.65745	0.0214404
SENESE_HDAC1_AND_HDAC2_TARGETS_UP	1.65493	0.000907291
JAIN_NFKB_SIGNALING	1.6548	0.0203862
LINSLEY_MIR16_TARGETS	1.65477	0.000513641
PID_IL2_1PATHWAY	1.65386	0.0283483
ACEVEDO_LIVER_CANCER_WITH_H3K9ME3_DN	1.65123	0.0177358
KIM_WT1_TARGETS_8HR_UP	1.64975	0.00126761
BENPORATH_MYC_TARGETS_WITH_EBOX	1.64782	0.001637
PHONG_TNF_RESPONSE_NOT_VIA_P38	1.64666	4.74178e-05
SPIELMAN_LYMPHOBLAST_EUROPEAN_VS_ASIAN_UP	1.64649	3.31622e-06
BOYLAN_MULTIPLE_MYELOMA_C_D_UP	1.64461	0.00366976
FULCHER_INFLAMMATORY_RESPONSE_LECTIN_VS_LPS_UP	1.64341	8.64805e-07
SMIRNOV_RESPONSE_TO_IR_2HR_DN	1.64295	0.0490362
PELLICCIOTTA_HDAC_IN_ANTIGEN_PRESENTATION_UP	1.64276	0.0194638
KEGG_PYRIMIDINE_METABOLISM	1.64139	0.0077907
RASHI_RESPONSE_TO_IONIZING_RADIATION_2	1.63589	0.0077907
GAZDA_DIAMOND_BLACKFAN_ANEMIA_PROGENITOR_DN	1.63493	0.0232437
SESTO_RESPONSE_TO_UV_C2	1.6335	0.0269187
REACTOME_FORMATION_OF_TC_NER_PRE_INCISION_COMPLEX	1.63053	0.0326016
OUELLET_CULTURED_OVARIAN_CANCER_INVASIVE_VS_LMP_UP	1.63048	0.027874
LI_AMPLIFIED_IN_LUNG_CANCER	1.63031	0.00360364
ZHANG_RESPONSE_TO_IKK_INHIBITOR_AND_TNF_UP	1.63014	0.00165103
TENEDINI_MEGAKARYOCYTE_MARKERS	1.62774	0.0463819
ONDER_CDH1_SIGNALING_VIA_CTNNB1	1.62469	0.0215819
WANG_TUMOR_INVASIVENESS_DN	1.62441	0.00127278
SENESE_HDAC1_TARGETS_UP	1.62413	1.19015e-05
BONCI_TARGETS_OF_MIR15A_AND_MIR16_1	1.62263	0.00880022
YOSHIMURA_MAPK8_TARGETS_DN	1.62135	7.15845e-05
JOHNSTONE_PARVB_TARGETS_2_DN	1.62074	4.31517e-05
REACTOME_CELL_CELL_COMMUNICATION	1.6195	0.00777314
MOOTHA_PGC	1.61949	3.59824e-05
CHAUHAN_RESPONSE_TO_METHOXYESTRADIOL_DN	1.61884	0.0117044
WEI_MIR34A_TARGETS	1.61632	0.00438811
SENESE_HDAC3_TARGETS_UP	1.61517	1.17519e-05
IVANOVA_HEMATOPOIESIS_INTERMEDIATE_PROGENITOR	1.61163	0.00740948
MARTORIATI_MDM4_TARGETS_FETAL_LIVER_DN	1.6086	7.98292e-06
SANSOM_APC_MYC_TARGETS	1.60788	0.000653897
TIEN_INTESTINE_PROBIOTICS_6HR_DN	1.60677	0.00250453
SCHLOSSER_SERUM_RESPONSE_AUGMENTED_BY_MYC	1.60551	0.0139392
RAMASWAMY_METASTASIS_UP	1.60542	0.0336328
REACTOME_UB_SPECIFIC_PROCESSING_PROTEASES	1.60529	0.00226673
REN_ALVEOLAR_RHABDOMYOSARCOMA_DN	1.60141	4.31517e-05
REACTOME_RHO_GTPASE_CYCLE	1.59863	3.32858e-05
CHUNG_BLISTER_CYTOTOXICITY_UP	1.59722	0.00832641
AMIT_EGF_RESPONSE_120_HELA	1.59538	0.0357184
ENK_UV_RESPONSE_EPIDERMIS_UP	1.59518	0.000694684
WP_CILIARY_LANDSCAPE	1.59478	0.00178189
ISSAEVA_MLL2_TARGETS	1.59296	0.048824
DELYS_THYROID_CANCER_UP	1.59097	8.03739e-05
MIYAGAWA_TARGETS_OF_EWSR1_ETS_FUSIONS_DN	1.59092	0.0037971
BILD_HRAS_ONCOGENIC_SIGNATURE	1.59023	0.00171191
BRUINS_UVC_RESPONSE_EARLY_LATE	1.58917	0.000612401
MILI_PSEUDOPODIA_CHEMOTAXIS_UP	1.58907	0.0207879
BROWNE_HCMV_INFECTION_8HR_UP	1.58748	0.0241097
ZWANG_CLASS_1_TRANSIENTLY_INDUCED_BY_EGF	1.58607	3.21421e-05
LI_DCP2_BOUND_MRNA	1.58583	0.0226905
WELCSH_BRCA1_TARGETS_UP	1.58528	0.00558823
RICKMAN_TUMOR_DIFFERENTIATED_WELL_VS_POORLY_DN	1.58467	0.000300889
BROWNE_HCMV_INFECTION_48HR_UP	1.58294	0.00657601
VANDESLUIS_COMMD1_TARGETS_GROUP_3_UP	1.58237	0.0262576
WP_RAC1PAK1P38MMP2_PATHWAY	1.5808	0.0355159
WP_STEROL_REGULATORY_ELEMENTBINDING_PROTEINS_SREBP_SIGNALLING	1.57931	0.026983
ZHONG_RESPONSE_TO_AZACITIDINE_AND_TSA_DN	1.57742	0.0391721
REACTOME_ORGANELLE_BIOGENESIS_AND_MAINTENANCE	1.57671	0.000553355
WU_CELL_MIGRATION	1.57587	0.00777314
CHIARADONNA_NEOPLASTIC_TRANSFORMATION_CDC25_DN	1.57579	0.010233
KEGG_RENAL_CELL_CARCINOMA	1.57081	0.0443185
LU_EZH2_TARGETS_DN	1.56868	0.000307377
JINESH_BLEBBISHIELD_TO_IMMUNE_CELL_FUSION_PBSHMS_UP	1.56729	0.000162142
LOCKWOOD_AMPLIFIED_IN_LUNG_CANCER	1.56708	0.00400579
LEIN_OLIGODENDROCYTE_MARKERS	1.56606	0.0439531
SLEBOS_HEAD_AND_NECK_CANCER_WITH_HPV_UP	1.5633	0.0436552
RICKMAN_TUMOR_DIFFERENTIATED_WELL_VS_MODERATELY_DN	1.56083	0.0331172
SHAFFER_IRF4_TARGETS_IN_PLASMA_CELL_VS_MATURE_B_LYMPHOCYTE	1.56075	0.0441487
REACTOME_HEDGEHOG_OFF_STATE	1.56066	0.0207879
PID_PDGFRB_PATHWAY	1.56027	0.0130861
WOOD_EBV_EBNA1_TARGETS_UP	1.55862	0.0222619
WHITFIELD_CELL_CYCLE_M_G1	1.55681	0.0194602
DAIRKEE_CANCER_PRONE_RESPONSE_BPA_E2	1.55576	0.0182696
CARD_MIR302A_TARGETS	1.5554	0.0385924
REACTOME_HEMOSTASIS	1.55427	1.58162e-05
ZHANG_RESPONSE_TO_IKK_INHIBITOR_AND_TNF_DN	1.55415	0.0216837
LIU_SOX4_TARGETS_DN	1.5539	0.00121695
TSAI_RESPONSE_TO_IONIZING_RADIATION	1.5529	0.0113949
REACTOME_HEDGEHOG_LIGAND_BIOGENESIS	1.55158	0.0448267
ENK_UV_RESPONSE_KERATINOCYTE_UP	1.5506	0.000100366
FLECHNER_BIOPSY_KIDNEY_TRANSPLANT_OK_VS_DONOR_UP	1.54924	2.53495e-05
REACTOME_CILIUM_ASSEMBLY	1.54781	0.00717777
ELVIDGE_HIF1A_AND_HIF2A_TARGETS_DN	1.54699	0.0241946
BLANCO_MELO_COVID19_BRONCHIAL_EPITHELIAL_CELLS_SARS_COV_2_INFECTION_UP	1.54679	0.0313153
REACTOME_MITOCHONDRIAL_PROTEIN_IMPORT	1.54677	0.0483919
REACTOME_INTERLEUKIN_1_SIGNALING	1.54618	0.0253411
HELLER_HDAC_TARGETS_SILENCED_BY_METHYLATION_DN	1.54411	0.00385194
PUIFFE_INVASION_INHIBITED_BY_ASCITES_DN	1.54381	0.00751063
BENPORATH_NOS_TARGETS	1.54312	0.0091625
YEGNASUBRAMANIAN_PROSTATE_CANCER	1.5406	0.0266586
MENSE_HYPOXIA_UP	1.53995	0.0269537
REACTOME_COPI_MEDIATED_ANTEROGRADE_TRANSPORT	1.53925	0.0342096
REACTOME_REGULATION_OF_RUNX2_EXPRESSION_AND_ACTIVITY	1.53898	0.0436792
REACTOME_PCP_CE_PATHWAY	1.5357	0.0259371
SHETH_LIVER_CANCER_VS_TXNIP_LOSS_PAM2	1.53409	0.00958453
DEURIG_T_CELL_PROLYMPHOCYTIC_LEUKEMIA_UP	1.534	0.000543307
CHEN_HOXA5_TARGETS_9HR_UP	1.53358	0.00335232
KIM_WT1_TARGETS_UP	1.53322	0.00728922
REACTOME_PROTEIN_FOLDING	1.53303	0.0343583
PID_TELOMERASE_PATHWAY	1.5297	0.0460117
FOSTER_TOLERANT_MACROPHAGE_DN	1.52939	0.000444009
CHARAFE_BREAST_CANCER_LUMINAL_VS_BASAL_DN	1.52814	0.000455961
TIEN_INTESTINE_PROBIOTICS_2HR_DN	1.52623	0.0408389
IVANOVA_HEMATOPOIESIS_EARLY_PROGENITOR	1.52471	0.000166888
BHATI_G2M_ARREST_BY_2METHOXYESTRADIOL_DN	1.52382	0.0310851
DOUGLAS_BMI1_TARGETS_UP	1.52193	7.10832e-05
JIANG_VHL_TARGETS	1.51495	0.0489075
BERTUCCI_MEDULLARY_VS_DUCTAL_BREAST_CANCER_UP	1.51416	0.0091625
SWEET_KRAS_TARGETS_UP	1.51122	0.0448267
FORTSCHEGGER_PHF8_TARGETS_UP	1.51019	0.00375126
REACTOME_ER_TO_GOLGI_ANTEROGRADE_TRANSPORT	1.51018	0.0141628
DE_YY1_TARGETS_DN	1.51011	0.0369582
WP_TGFBETA_SIGNALING_PATHWAY	1.50972	0.0195315
LIU_VMYB_TARGETS_UP	1.50727	0.0266318
ONDER_CDH1_TARGETS_2_DN	1.50621	0.000553355
REACTOME_TNFR2_NON_CANONICAL_NF_KB_PATHWAY	1.50052	0.0399913
AMIT_EGF_RESPONSE_480_HELA	1.49977	0.0196715
YAO_TEMPORAL_RESPONSE_TO_PROGESTERONE_CLUSTER_13	1.49579	0.0121833
BROWNE_HCMV_INFECTION_14HR_DN	1.49403	0.00639181
ENK_UV_RESPONSE_EPIDERMIS_DN	1.49226	0.000173234
BHAT_ESR1_TARGETS_VIA_AKT1_UP	1.49172	0.0032851
SHEPARD_CRASH_AND_BURN_MUTANT_UP	1.48818	0.0128689
OSMAN_BLADDER_CANCER_UP	1.48426	0.000877232
VANOEVELEN_MYOGENESIS_SIN3A_TARGETS	1.48343	0.0127584
DEBIASI_APOPTOSIS_BY_REOVIRUS_INFECTION_UP	1.48001	0.00606794
BILD_MYC_ONCOGENIC_SIGNATURE	1.47971	0.0104595
SANSOM_APC_TARGETS	1.47534	0.0193516
RICKMAN_TUMOR_DIFFERENTIATED_MODERATELY_VS_POORLY_UP	1.47398	0.0345138
BLANCO_MELO_COVID19_SARS_COV_2_INFECTION_CALU3_CELLS_UP	1.47301	0.00941128
HOSHIDA_LIVER_CANCER_SUBCLASS_S1	1.471	0.0118612
GAVIN_FOXP3_TARGETS_CLUSTER_T4	1.46955	0.0493475
MILI_PSEUDOPODIA_CHEMOTAXIS_DN	1.462	0.00106978
BROWNE_HCMV_INFECTION_6HR_DN	1.45952	0.0430593
SMIRNOV_CIRCULATING_ENDOTHELIOCYTES_IN_CANCER_UP	1.45944	0.0293422
CHIARADONNA_NEOPLASTIC_TRANSFORMATION_CDC25_UP	1.45815	0.0388311
DAZARD_RESPONSE_TO_UV_NHEK_UP	1.45756	0.012847
BHAT_ESR1_TARGETS_NOT_VIA_AKT1_UP	1.4507	0.0283824
WONG_MITOCHONDRIA_GENE_MODULE	1.44683	0.0118612
JINESH_BLEBBISHIELD_TRANSFORMED_STEM_CELL_SPHERES_DN	1.44674	0.0163018
REACTOME_DISEASES_OF_SIGNAL_TRANSDUCTION_BY_GROWTH_FACTOR_RECEPTORS_AND_SECOND_MESSENGERS	1.44583	0.00319063
DACOSTA_UV_RESPONSE_VIA_ERCC3_UP	1.44407	0.00631551
PHONG_TNF_RESPONSE_VIA_P38_PARTIAL	1.44103	0.0357184
MARTINEZ_RB1_AND_TP53_TARGETS_DN	1.43466	0.000375341
KOKKINAKIS_METHIONINE_DEPRIVATION_48HR_UP	1.4335	0.0413582
STEIN_ESRRA_TARGETS_UP	1.43346	0.00431276
BOQUEST_STEM_CELL_CULTURED_VS_FRESH_UP	1.43027	0.00257594
STEIN_ESRRA_TARGETS	1.42976	0.000694684
HOLLMANN_APOPTOSIS_VIA_CD40_UP	1.42465	0.0268832
REACTOME_PTEN_REGULATION	1.42363	0.0302479
CHANDRAN_METASTASIS_UP	1.42321	0.0345482
REACTOME_MAPK_FAMILY_SIGNALING_CASCADES	1.423	0.0120863
TONKS_TARGETS_OF_RUNX1_RUNX1T1_FUSION_HSC_DN	1.4228	0.0437487
HAN_SATB1_TARGETS_UP	1.41865	0.00311365
RUTELLA_RESPONSE_TO_CSF2RB_AND_IL4_UP	1.41663	0.00910356
REACTOME_INFLUENZA_INFECTION	1.41409	0.0413582
KIM_MYC_AMPLIFICATION_TARGETS_UP	1.41293	0.0354123
IGLESIAS_E2F_TARGETS_UP	1.41179	0.041787
MOOTHA_HUMAN_MITODB_6_2002	1.40717	0.00358951
BENPORATH_OCT4_TARGETS	1.40345	0.0179255
GARY_CD5_TARGETS_UP	1.40265	0.00363376
MARTINEZ_TP53_TARGETS_DN	1.3987	0.00205046
SENESE_HDAC1_AND_HDAC2_TARGETS_DN	1.39441	0.039674
GAUSSMANN_MLL_AF4_FUSION_TARGETS_A_UP	1.38913	0.0301707
BRUINS_UVC_RESPONSE_VIA_TP53_GROUP_D	1.37621	0.0391411
SENGUPTA_NASOPHARYNGEAL_CARCINOMA_WITH_LMP1_UP	1.37553	0.0194602
STARK_PREFRONTAL_CORTEX_22Q11_DELETION_DN	1.37447	0.00194136
ROZANOV_MMP14_TARGETS_UP	1.36847	0.0436792
REACTOME_ASPARAGINE_N_LINKED_GLYCOSYLATION	1.36766	0.0381354
MONNIER_POSTRADIATION_TUMOR_ESCAPE_DN	1.36613	0.0109857
YAGI_AML_FAB_MARKERS	1.36576	0.0439531
RUTELLA_RESPONSE_TO_HGF_UP	1.36234	0.0144781
OISHI_CHOLANGIOMA_STEM_CELL_LIKE_DN	1.35654	0.0441487
DURCHDEWALD_SKIN_CARCINOGENESIS_DN	1.3554	0.0416033
CREIGHTON_ENDOCRINE_THERAPY_RESISTANCE_4	1.33479	0.0487676
MOOTHA_MITOCHONDRIA	1.31807	0.0214404
SHEN_SMARCA2_TARGETS_UP	1.31778	0.0170895
KEGG_PATHWAYS_IN_CANCER	1.31323	0.0465289
ZHOU_INFLAMMATORY_RESPONSE_LIVE_UP	1.30724	0.0274655
HAN_SATB1_TARGETS_DN	1.30523	0.0396851
LI_INDUCED_T_TO_NATURAL_KILLER_UP	1.29546	0.0387309
SWEET_LUNG_CANCER_KRAS_UP	1.2531	0.0428464
KIM_ALL_DISORDERS_CALB1_CORR_UP	1.2351	0.0384302
SCHAEFFER_PROSTATE_DEVELOPMENT_48HR_UP	-1.37049	0.0258067
NABA_MATRISOME_ASSOCIATED	-1.41084	0.0069498
WANG_MLL_TARGETS	-1.41433	0.0315811
NABA_SECRETED_FACTORS	-1.41434	0.0456383
HATADA_METHYLATED_IN_LUNG_CANCER_UP	-1.42577	0.0252743
SHEDDEN_LUNG_CANCER_GOOD_SURVIVAL_A12	-1.44466	0.0369582
REACTOME_NEURONAL_SYSTEM	-1.44629	0.0124017
BLANCO_MELO_MERS_COV_INFECTION_MCR5_CELLS_UP	-1.45295	0.0433734
SABATES_COLORECTAL_ADENOMA_DN	-1.46145	0.0372157
REACTOME_LEISHMANIA_INFECTION	-1.47528	0.0215819
FOSTER_KDM1A_TARGETS_UP	-1.48698	0.0401867
DELYS_THYROID_CANCER_DN	-1.49353	0.0187611
SMID_BREAST_CANCER_LUMINAL_B_UP	-1.50235	0.0321007
BLANCO_MELO_RESPIRATORY_SYNCYTIAL_VIRUS_INFECTION_A594_CELLS_DN	-1.52389	0.0391426
REACTOME_SIGNALING_BY_GPCR	-1.52684	0.000490946
REACTOME_SENSORY_PERCEPTION	-1.53884	0.0140606
CHIANG_LIVER_CANCER_SUBCLASS_PROLIFERATION_DN	-1.54505	0.0391844
REACTOME_PEPTIDE_LIGAND_BINDING_RECEPTORS	-1.54819	0.0469004
MEBARKI_HCC_PROGENITOR_FZD8CRD_DN	-1.54971	0.00200984
REACTOME_BIOLOGICAL_OXIDATIONS	-1.55018	0.0196441
SERVITJA_ISLET_HNF1A_TARGETS_DN	-1.56559	0.0264765
BOQUEST_STEM_CELL_UP	-1.56988	0.00518929
JAATINEN_HEMATOPOIETIC_STEM_CELL_DN	-1.58236	0.0121031
LEE_LIVER_CANCER_SURVIVAL_UP	-1.59013	0.0181354
CADWELL_ATG16L1_TARGETS_UP	-1.59413	0.0195014
MEISSNER_BRAIN_HCP_WITH_H3K27ME3	-1.59539	0.00968588
DESERT_PERIPORTAL_HEPATOCELLULAR_CARCINOMA_SUBCLASS_UP	-1.60022	0.0153734
REACTOME_ANTI_INFLAMMATORY_RESPONSE_FAVOURING_LEISHMANIA_PARASITE_INFECTION	-1.60224	0.0182696
REACTOME_G_ALPHA_S_SIGNALLING_EVENTS	-1.60805	0.020148
REACTOME_ADORA2B_MEDIATED_ANTI_INFLAMMATORY_CYTOKINES_PRODUCTION	-1.61345	0.0226042
KEGG_ARACHIDONIC_ACID_METABOLISM	-1.61439	0.0416603
YAUCH_HEDGEHOG_SIGNALING_PARACRINE_UP	-1.6153	0.0158652
TAKEDA_TARGETS_OF_NUP98_HOXA9_FUSION_10D_DN	-1.62232	0.0179255
REACTOME_POTASSIUM_CHANNELS	-1.62342	0.0316774
WONG_ENDMETRIUM_CANCER_DN	-1.62477	0.028363
NOUZOVA_METHYLATED_IN_APL	-1.63939	0.0470334
WP_METAPATHWAY_BIOTRANSFORMATION_PHASE_I_AND_II	-1.67001	0.00518929
MIKKELSEN_MCV6_LCP_WITH_H3K4ME3	-1.67635	0.00358951
RICKMAN_HEAD_AND_NECK_CANCER_E	-1.68027	0.0289181
WEBER_METHYLATED_HCP_IN_SPERM_DN	-1.69414	0.0413582
BENPORATH_PRC2_TARGETS	-1.696	4.44099e-06
KONDO_PROSTATE_CANCER_WITH_H3K27ME3	-1.696	0.00868132
WP_RAS_AND_BRADYKININ_PATHWAYS_IN_COVID19	-1.69766	0.0381354
SMID_BREAST_CANCER_NORMAL_LIKE_UP	-1.70271	4.56946e-05
NABA_CORE_MATRISOME	-1.7072	0.000489305
REACTOME_GPCR_LIGAND_BINDING	-1.71093	0.000115135
BRACHAT_RESPONSE_TO_METHOTREXATE_UP	-1.71358	0.0369582
REACTOME_PHASE_I_FUNCTIONALIZATION_OF_COMPOUNDS	-1.7192	0.0123396
KEGG_OTHER_GLYCAN_DEGRADATION	-1.7197	0.0441487
REACTOME_NCAM1_INTERACTIONS	-1.72385	0.0224672
WP_PEPTIDE_GPCRS	-1.72589	0.0204032
REACTOME_CLASS_A_1_RHODOPSIN_LIKE_RECEPTORS	-1.72649	0.00135771
MIKKELSEN_MCV6_HCP_WITH_H3K27ME3	-1.7282	2.6938e-05
HUMMERICH_MALIGNANT_SKIN_TUMOR_DN	-1.7286	0.0313051
WEBER_METHYLATED_HCP_IN_SPERM_UP	-1.73475	0.0313051
WOO_LIVER_CANCER_RECURRENCE_DN	-1.73651	0.0138538
REACTOME_RECYCLING_OF_BILE_ACIDS_AND_SALTS	-1.73658	0.0394632
MIKKELSEN_MEF_LCP_WITH_H3K27ME3	-1.74364	0.0167723
BOYLAN_MULTIPLE_MYELOMA_PCA1_UP	-1.74516	0.00363376
HSIAO_LIVER_SPECIFIC_GENES	-1.74879	0.000862894
YAUCH_HEDGEHOG_SIGNALING_PARACRINE_DN	-1.76701	0.000359722
REACTOME_PI_3K_CASCADE_FGFR4	-1.76803	0.0307899
REACTOME_PI_3K_CASCADE_FGFR2	-1.77229	0.0201422
MIKKELSEN_ES_LCP_WITH_H3K4ME3	-1.77613	0.00300309
REACTOME_CYTOCHROME_P450_ARRANGED_BY_SUBSTRATE_TYPE	-1.79243	0.0168665
KEGG_RENIN_ANGIOTENSIN_SYSTEM	-1.79873	0.0126786
REACTOME_VOLTAGE_GATED_POTASSIUM_CHANNELS	-1.80569	0.0149329
MIKKELSEN_IPS_HCP_WITH_H3_UNMETHYLATED	-1.80888	0.00688949
BASSO_HAIRY_CELL_LEUKEMIA_UP	-1.80931	0.0041482
VECCHI_GASTRIC_CANCER_EARLY_DN	-1.81323	1.17519e-05
ONGUSAHA_TP53_TARGETS	-1.82044	0.00601348
VILIMAS_NOTCH1_TARGETS_DN	-1.82663	0.00892389
WP_OXIDATION_BY_CYTOCHROME_P450	-1.82966	0.00965105
KEGG_NEUROACTIVE_LIGAND_RECEPTOR_INTERACTION	-1.83905	0.00018986
MIKKELSEN_IPS_LCP_WITH_H3K4ME3	-1.85286	0.000209933
ABE_INNER_EAR	-1.85667	0.00899122
WEBER_METHYLATED_HCP_IN_FIBROBLAST_DN	-1.86069	0.00569927
REACTOME_PI_3K_CASCADE_FGFR1	-1.86606	0.0114189
MEBARKI_HCC_PROGENITOR_WNT_DN_CTNNB1_DEPENDENT	-1.87097	0.00502787
NABA_PROTEOGLYCANS	-1.87379	0.00378888
WP_TRYPTOPHAN_METABOLISM	-1.87477	0.00627802
REACTOME_METABOLISM_OF_ANGIOTENSINOGEN_TO_ANGIOTENSINS	-1.87714	0.0104502
NAKAYAMA_SOFT_TISSUE_TUMORS_PCA2_DN	-1.88326	0.000970397
REACTOME_ANTIMICROBIAL_PEPTIDES	-1.88849	0.00374645
BOQUEST_STEM_CELL_CULTURED_VS_FRESH_DN	-1.89534	0.00563507
WP_GPCRS_CLASS_A_RHODOPSINLIKE	-1.95264	2.11247e-05
MIKKELSEN_ES_HCP_WITH_H3_UNMETHYLATED	-1.96608	0.00135771
REACTOME_COMPLEMENT_CASCADE	-1.98307	0.00100096
MIKKELSEN_MEF_ICP_WITH_H3K27ME3	-1.98487	1.86646e-05
MCMURRAY_TP53_HRAS_COOPERATION_RESPONSE_DN	-1.99497	0.000317172
MIKKELSEN_MEF_HCP_WITH_H3_UNMETHYLATED	-2.11741	4.86012e-08
MIKKELSEN_MEF_HCP_WITH_H3K27ME3	-2.11897	2.36793e-09
SENGUPTA_NASOPHARYNGEAL_CARCINOMA_DN	-2.1236	2.36793e-09
QUINTENS_EMBRYONIC_BRAIN_RESPONSE_TO_IR	-2.18601	9.98282e-07
