# Supplementary material for: MicroRNA‐19a‐3p Decreases with Age in Mice and Humans and Inhibits Osteoblast Senescence
Source: JBMR Plus. 2023 Apr 18;7(6):e10745. doi: 10.1002/jbm4.10745 (PMC10241091; doi:10.1002/jbm4.10745)
Supplement: Supplementary file 3 — Table S2. KEGG analysis of RNAseq data from CalOBs transfected with either negative control or miR‐19a‐3p miRNA mimics. NES = normalized enrichment score, p.adjust = adjusted p values. [file JBM4-7-e10745-s002.xlsx]

## Sheet: Suppl. Table 2
Supplemental Table 2: KEGG analysis of RNAseq data from CalOBs
transfected with either negative control or miR-19a-3p miRNA mimics.
NES = normalized enrichment score, p.adjust = adjusted p-values.
Description	NES	p.adjust
Cellular senescence	1.97647	0.00584917
Cell cycle	2.7169	0.00584917
Spliceosome	1.97446	0.00584917
Oocyte meiosis	1.95005	0.00584917
Progesterone-mediated oocyte maturation	2.21289	0.00584917
Ribosome biogenesis in eukaryotes	2.06573	0.00584917
Nucleocytoplasmic transport	2.03323	0.00584917
Homologous recombination	2.40211	0.00584917
Base excision repair	2.01623	0.00584917
DNA replication	2.63055	0.00584917
Fanconi anemia pathway	2.28465	0.00584917
Neuroactive ligand-receptor interaction	-1.89602	0.00584917
Mismatch repair	2.00037	0.00934696
Renin secretion	-1.92332	0.00934696
Drug metabolism - cytochrome P450	-1.9504	0.00934696
Aminoacyl-tRNA biosynthesis	1.9136	0.0122188
Nucleotide excision repair	1.91113	0.0153037
MicroRNAs in cancer	1.71152	0.019653
Biosynthesis of amino acids	1.7861	0.019653
Proteasome	1.8371	0.019653
Chemical carcinogenesis - DNA adducts	-1.9217	0.0199211
Cytokine-cytokine receptor interaction	-1.67704	0.0227224
Complement and coagulation cascades	-1.91026	0.0272833
Parkinson disease	1.59427	0.0292165
Protein processing in endoplasmic reticulum	1.63159	0.0301966
Other types of O-glycan biosynthesis	1.80772	0.0348465
Human T-cell leukemia virus 1 infection	1.52351	0.0455581
Gap junction	1.67232	0.0455581
