# Supplementary material for: MicroRNA‐19a‐3p Decreases with Age in Mice and Humans and Inhibits Osteoblast Senescence
Source: JBMR Plus. 2023 Apr 18;7(6):e10745. doi: 10.1002/jbm4.10745 (PMC10241091; doi:10.1002/jbm4.10745)
Supplement: Supplementary file 4 — Table S3. TargetScanMouse 8.0 predicted miR‐19a‐3p target genes, with associated gene expression data from RNAseq (CalOBs transfected with either negative control or miR‐19a‐3p miRNA mimics). NES = normalized enrichment score, p.adjust = adjusted p values. [file JBM4-7-e10745-s004.xlsx]

## Sheet: All miR-19a-3p Targets
Supplemental Table 3: TargetScanMouse 8.0 predicted miR-19a-3p target genes,
with associated gene expression data from the RNAseq (CalOBs transfected with
either negative control or miR-19a-3p miRNA mimics.
NES = normalized enrichment score, p.adjust = adjusted p-values.
Gene Symbol	Gene name	Aggregate PCT from TargetScan 8.0	log2FoldChange in RNAseq	padj
Zbtb20	zinc finger and BTB domain containing 20	> 0.99	-0.669313	3.23342e-25
Zmynd11	zinc finger, MYND domain containing 11	> 0.99	-0.938347	3.72764e-86
Atxn1	ataxin 1	> 0.99	-1.32224	2.0284e-146
Rora	RAR-related orphan receptor alpha	0.99	-0.321876	5.92913e-05
Lonrf1	LON peptidase N-terminal domain and ring finger 1	0.99	-1.55076	9.5696e-108
Zbtb18	zinc finger and BTB domain containing 18	0.98	-0.182723	0.0305138
S1pr1	sphingosine-1-phosphate receptor 1	0.98	-0.48873	5.50685e-12
Klhl20	kelch-like 20	0.98	-0.693314	2.11237e-21
Kpna6	karyopherin (importin) alpha 6	0.98	-0.695345	2.40665e-43
Pmepa1	prostate transmembrane protein, androgen induced 1	0.98	-0.985818	1.89446e-27
Rnf11	ring finger protein 11	0.98	-1.86562	7.3624e-237
Kcna4	potassium voltage-gated channel, shaker-related subfamily, member 4	0.98	-2.29312	4.79244e-38
Nfib	nuclear factor I/B	0.97	0.36802	2.26906e-09
Mdm4	transformed mouse 3T3 cell double minute 4	0.97	0.36692	7.9304e-11
Gatad2b	GATA zinc finger domain containing 2B	0.97	0.220671	1.90941e-05
Mkl2	MKL/myocardin-like 2	0.97	0.146334	0.0180579
Kdm2a	lysine (K)-specific demethylase 2A	0.97	-0.192127	1.13428e-05
Pten	phosphatase and tensin homolog	0.97	-0.753627	1.12156e-32
Esr1	estrogen receptor 1 (alpha)	0.97	-1.28893	7.37565e-12
Jade1	jade family PHD finger 1	0.96	1.3087	4.79084e-72
Ubl3	ubiquitin-like 3	0.96	-0.857112	1.05718e-39
Rap2c	RAP2C, member of RAS oncogene family	0.95	0.623466	4.14199e-24
Rnf145	ring finger protein 145	0.95	0.48842	9.3553e-18
Tor1b	torsin family 1, member B	0.95	0.398955	3.22961e-13
Tnrc6b	trinucleotide repeat containing 6b	0.95	-0.348181	1.79494e-08
Acbd5	acyl-Coenzyme A binding domain containing 5	0.95	-1.43195	6.8911e-102
Stox2	storkhead box 2	0.95	-1.50693	5.40816e-93
Phtf2	putative homeodomain transcription factor 2	0.94	0.270424	0.00200751
Sox6	SRY (sex determining region Y)-box 6	0.94	0.212486	0.0155009
Impdh1	inosine 5'-phosphate dehydrogenase 1	0.94	-0.331273	2.83694e-05
Cnot6	CCR4-NOT transcription complex, subunit 6	0.94	-0.657204	7.76536e-39
Crebrf	CREB3 regulatory factor	0.94	-1.08092	3.97052e-58
Klf13	Kruppel-like factor 13	0.93	0.851574	4.5698e-32
Pak6	p21 protein (Cdc42/Rac)-activated kinase 6	0.93	0.813317	0.000166065
Acsl1	acyl-CoA synthetase long-chain family member 1	0.93	0.211976	0.00100718
Dicer1	dicer 1, ribonuclease type III	0.93	-0.120053	0.023234
Btbd7	BTB (POZ) domain containing 7	0.93	-0.327564	5.48632e-09
Arfip1	ADP-ribosylation factor interacting protein 1	0.93	-0.485824	0.000958865
Rnf38	ring finger protein 38	0.93	-0.911106	4.21227e-57
Nfia	nuclear factor I/A	0.93	-0.939931	3.27443e-54
Nav3	neuron navigator 3	0.92	0.78337	4.13789e-10
Spire1	spire homolog 1 (Drosophila)	0.92	0.370822	1.06452e-07
Tnrc6c	trinucleotide repeat containing 6C	0.92	-0.328313	5.55609e-09
Foxp2	forkhead box P2	0.92	-0.470048	5.76395e-14
Rapgef2	Rap guanine nucleotide exchange factor (GEF) 2	0.92	-0.579651	1.54373e-19
Bend4	BEN domain containing 4	0.91	1.97581	8.23974e-05
Rhob	ras homolog gene family, member B	0.91	0.440332	2.12892e-12
Cast	calpastatin	0.91	0.193361	9.69173e-05
Zfp521	zinc finger protein 521	0.91	-1.191	7.858e-139
Med12l	mediator complex subunit 12-like	0.89	1.83169	3.08734e-10
Prune2	prune homolog 2 (Drosophila)	0.89	-0.546127	4.64404e-19
Adrb1	adrenergic receptor, beta 1	0.89	-2.32035	0.0438123
Smurf1	SMAD specific E3 ubiquitin protein ligase 1	0.88	-0.347924	8.14827e-11
Itga6	integrin alpha 6	0.86	1.83883	9.0317e-266
Atp10a	ATPase, class V, type 10A	0.86	1.56469	2.5644e-112
Reep3	receptor accessory protein 3	0.86	0.994874	1.18055e-61
Atf2	activating transcription factor 2	0.86	0.663828	1.40514e-31
Fam69a	family with sequence similarity 69, member A	0.86	0.61672	1.22877e-07
Klf10	Kruppel-like factor 10	0.86	0.40676	2.85357e-10
Dnajb14	DnaJ (Hsp40) homolog, subfamily B, member 14	0.86	0.381357	2.93858e-09
Ube2a	ubiquitin-conjugating enzyme E2A	0.86	0.36298	1.69037e-05
Ccnl1	cyclin L1	0.86	0.343242	1.24702e-09
Anxa7	annexin A7	0.86	-0.123074	0.0445595
Vps4b	vacuolar protein sorting 4b (yeast)	0.86	-0.208771	0.00020817
Mecom	MDS1 and EVI1 complex locus	0.86	-0.253823	6.58446e-07
Arrdc3	arrestin domain containing 3	0.86	-0.25758	0.000204325
Bambi	BMP and activin membrane-bound inhibitor	0.86	-0.333031	0.00694203
Epn2	epsin 2	0.86	-0.48133	1.9912e-14
Rab21	RAB21, member RAS oncogene family	0.86	-0.568209	2.94116e-11
C87436	expressed sequence C87436	0.86	-0.618899	7.6841e-10
Fbxo8	F-box protein 8	0.86	-0.677237	1.69368e-14
Tnks	tankyrase, TRF1-interacting ankyrin-related ADP-ribose polymerase	0.86	-0.679285	5.83243e-42
Zfp516	zinc finger protein 516	0.86	-0.788042	6.73094e-42
Fam114a1	family with sequence similarity 114, member A1	0.86	-0.870076	2.50784e-74
Rbms3	RNA binding motif, single stranded interacting protein	0.86	-0.941663	7.19905e-51
Mylip	myosin regulatory light chain interacting protein	0.86	-0.997096	4.55191e-81
Pik3r3	phosphatidylinositol 3 kinase, regulatory subunit, polypeptide 3 (p55)	0.86	-1.0181	2.41593e-61
Rab18	RAB18, member RAS oncogene family	0.86	-1.28326	2.0946e-143
Cbx7	chromobox 7	0.86	-1.56557	4.93717e-25
Ano1	anoctamin 1, calcium activated chloride channel	0.86	-2.68244	1.97964e-89
Ccnd2	cyclin D2	0.85	1.08572	3.078e-181
Tnfaip3	tumor necrosis factor, alpha-induced protein 3	0.85	0.879351	1.53375e-07
Hnrnpu	heterogeneous nuclear ribonucleoprotein U	0.85	0.60683	9.86739e-44
Arpp19	cAMP-regulated phosphoprotein 19	0.85	0.589339	8.59089e-35
Brwd3	bromodomain and WD repeat domain containing 3	0.85	0.537822	1.43608e-11
Srsf6	serine/arginine-rich splicing factor 6	0.85	0.285593	6.49715e-11
Zbtb46	zinc finger and BTB domain containing 46	0.85	0.264393	0.0134236
Cacna1c	calcium channel, voltage-dependent, L type, alpha 1C subunit	0.85	0.242083	0.0207547
Prkaa1	protein kinase, AMP-activated, alpha 1 catalytic subunit	0.85	0.156273	0.0148951
Igf2r	insulin-like growth factor 2 receptor	0.85	-0.11321	0.00747599
Rap1a	RAS-related protein-1a	0.85	-0.204776	0.00811603
Dennd6a	DENN/MADD domain containing 6A	0.85	-0.227902	0.00652532
Fkbp15	FK506 binding protein 15	0.85	-0.261663	1.34341e-06
Socs3	suppressor of cytokine signaling 3	0.85	-0.341188	7.56027e-07
Otud1	OTU domain containing 1	0.85	-0.365487	0.00174288
Sipa1l1	signal-induced proliferation-associated 1 like 1	0.85	-0.49249	5.09403e-19
Abhd10	abhydrolase domain containing 10	0.85	-0.615808	4.16843e-08
Ephb3	Eph receptor B3	0.85	-0.660362	7.0388e-26
Ccm2	cerebral cavernous malformation 2	0.85	-0.705893	4.09843e-33
Wdr45b	WD repeat domain 45B	0.85	-0.767079	1.83458e-37
Pnrc1	proline-rich nuclear receptor coactivator 1	0.85	-0.77479	7.64764e-27
Pde5a	phosphodiesterase 5A, cGMP-specific	0.85	-0.780943	4.9156e-49
Magi2	membrane associated guanylate kinase, WW and PDZ domain containing 2	0.85	-0.95092	1.65532e-16
Pxdn	peroxidasin homolog (Drosophila)	0.84	3.06305	0
Rasgef1a	RasGEF domain family, member 1A	0.84	2.42879	0.000659094
Gja1	gap junction protein, alpha 1	0.84	2.13811	1.4205e-206
Tmem9b	TMEM9 domain family, member B	0.84	1.67759	1.8871e-122
Adam12	a disintegrin and metallopeptidase domain 12 (meltrin alpha)	0.84	1.50286	1.73165e-46
Inhba	inhibin beta-A	0.84	1.28464	3.73463e-18
Kpna4	karyopherin (importin) alpha 4	0.84	1.26558	1.0914e-108
Csnk2a1	casein kinase 2, alpha 1 polypeptide	0.84	1.23757	1.75813e-90
Runx3	runt related transcription factor 3	0.84	1.19148	2.28408e-23
Smad5	SMAD family member 5	0.84	1.15198	7.08018e-90
Ago2	argonaute RISC catalytic subunit 2	0.84	0.931646	7.83237e-79
Rnf165	ring finger protein 165	0.84	0.905411	0.0317007
Rbbp8	retinoblastoma binding protein 8	0.84	0.836821	3.58315e-30
Btaf1	BTAF1 RNA polymerase II, B-TFIID transcription factor-associated, (Mot1 homolog, S. cerevisiae)	0.84	0.828566	2.01931e-47
Exoc5	exocyst complex component 5	0.84	0.805519	7.27575e-40
Plaa	phospholipase A2, activating protein	0.84	0.724308	6.27849e-45
Gmfb	glia maturation factor, beta	0.84	0.717496	2.97061e-37
Mtcl1	microtubule crosslinking factor 1	0.84	0.716373	1.51581e-09
Lnpep	leucyl/cystinyl aminopeptidase	0.84	0.686203	3.37859e-25
Pgm2l1	phosphoglucomutase 2-like 1	0.84	0.645387	1.11125e-10
Abr	active BCR-related gene	0.84	0.603611	2.65564e-26
Fem1c	fem-1 homolog c (C.elegans)	0.84	0.597623	3.59173e-19
Rnf216	ring finger protein 216	0.84	0.585136	2.05413e-26
Mdfic	MyoD family inhibitor domain containing	0.84	0.571488	7.72036e-20
Snx27	sorting nexin family member 27	0.84	0.563514	3.97507e-17
Lmln	leishmanolysin-like (metallopeptidase M8 family)	0.84	0.540367	0.00027263
Thsd7a	thrombospondin, type I, domain containing 7A	0.84	0.538976	1.83732e-16
Tgfbr2	transforming growth factor, beta receptor II	0.84	0.50174	1.10309e-23
Dcbld2	discoidin, CUB and LCCL domain containing 2	0.84	0.494294	6.72023e-21
Ubxn2b	UBX domain protein 2B	0.84	0.460834	1.25211e-08
Actn1	actinin, alpha 1	0.84	0.439796	1.59849e-26
Tet3	tet methylcytosine dioxygenase 3	0.84	0.357022	1.58806e-09
Zfyve26	zinc finger, FYVE domain containing 26	0.84	0.338978	6.70791e-08
Atp11a	ATPase, class VI, type 11A	0.84	0.334539	7.09808e-12
Cltc	clathrin, heavy polypeptide (Hc)	0.84	0.3135	1.45008e-09
Mbnl1	muscleblind-like 1 (Drosophila)	0.84	0.309593	1.64312e-08
Appl1	adaptor protein, phosphotyrosine interaction, PH domain and leucine zipper containing 1	0.84	0.298097	5.72459e-08
Cep170	centrosomal protein 170	0.84	0.284581	1.32959e-07
Arhgap5	Rho GTPase activating protein 5	0.84	0.270545	0.000589513
Slmap	sarcolemma associated protein	0.84	0.245991	4.92064e-05
Arhgef12	Rho guanine nucleotide exchange factor (GEF) 12	0.84	0.244539	3.418e-08
Elk3	ELK3, member of ETS oncogene family	0.84	0.235637	0.00010562
Fxr1	fragile X mental retardation gene 1, autosomal homolog	0.84	0.222076	0.000917243
Memo1	mediator of cell motility 1	0.84	0.182698	0.0101584
Limd2	LIM domain containing 2	0.84	0.159014	0.0142481
Grb10	growth factor receptor bound protein 10	0.84	0.143451	0.00114616
Zfp91	zinc finger protein 91	0.84	-0.127397	0.0294655
Wdfy3	WD repeat and FYVE domain containing 3	0.84	-0.16039	0.00141048
Trappc10	trafficking protein particle complex 10	0.84	-0.187522	0.000536044
Vps37a	vacuolar protein sorting 37A (yeast)	0.84	-0.211404	0.00438896
Atg16l1	autophagy related 16-like 1 (S. cerevisiae)	0.84	-0.270874	9.84781e-06
Lrp12	low density lipoprotein-related protein 12	0.84	-0.275035	4.00442e-05
Gskip	GSK3B interacting protein	0.84	-0.286164	0.000113517
Bmpr2	bone morphogenetic protein receptor, type II (serine/threonine kinase)	0.84	-0.288652	1.89844e-06
Map3k2	mitogen-activated protein kinase kinase kinase 2	0.84	-0.299108	2.51501e-06
Sbf2	SET binding factor 2	0.84	-0.316958	5.19121e-09
D230025D16Rik	RIKEN cDNA D230025D16 gene	0.84	-0.330985	9.69173e-05
Ccser2	coiled-coil serine rich 2	0.84	-0.337111	3.06882e-12
Sox4	SRY (sex determining region Y)-box 4	0.84	-0.356316	3.34234e-09
Csnk1g1	casein kinase 1, gamma 1	0.84	-0.366711	1.3462e-12
Npepl1	aminopeptidase-like 1	0.84	-0.413852	2.4728e-09
Arhgap1	Rho GTPase activating protein 1	0.84	-0.466071	9.95224e-25
Sh3d19	SH3 domain protein D19	0.84	-0.469874	4.51328e-20
Nbeal1	neurobeachin like 1	0.84	-0.488384	8.0942e-09
Psap	prosaposin	0.84	-0.497229	1.40458e-33
Nacc2	nucleus accumbens associated 2, BEN and BTB (POZ) domain containing	0.84	-0.539569	1.59171e-27
Sdc1	syndecan 1	0.84	-0.550496	2.85451e-22
Caprin2	caprin family member 2	0.84	-0.570559	5.47798e-22
Cyld	cylindromatosis (turban tumor syndrome)	0.84	-0.583153	1.04395e-22
Mical3	microtubule associated monooxygenase, calponin and LIM domain containing 3	0.84	-0.588928	2.0577e-28
Gpcpd1	glycerophosphocholine phosphodiesterase GDE1 homolog (S. cerevisiae)	0.84	-0.641367	2.28096e-16
Prickle2	prickle homolog 2 (Drosophila)	0.84	-0.663566	1.37532e-22
Ficd	FIC domain containing	0.84	-0.69034	3.65152e-12
Lbh	limb-bud and heart	0.84	-0.698985	7.22992e-33
Btf3l4	basic transcription factor 3-like 4	0.84	-0.762241	2.54925e-29
Robo2	roundabout homolog 2 (Drosophila)	0.84	-0.872055	9.2466e-34
Fbxo32	F-box protein 32	0.84	-0.894731	4.26582e-34
Gpr137c	G protein-coupled receptor 137C	0.84	-0.897033	0.0289801
Dnal1	dynein, axonemal, light chain 1	0.84	-0.916251	5.61514e-41
Ddhd2	DDHD domain containing 2	0.84	-0.922425	6.42837e-53
Ptpn14	protein tyrosine phosphatase, non-receptor type 14	0.84	-0.995187	1.935e-128
Hecw2	HECT, C2 and WW domain containing E3 ubiquitin protein ligase 2	0.84	-1.03076	1.23994e-20
Smoc1	SPARC related modular calcium binding 1	0.84	-1.03609	7.39842e-82
Bcl2l11	BCL2-like 11 (apoptosis facilitator)	0.84	-1.09099	1.2765e-77
St3gal5	ST3 beta-galactoside alpha-2,3-sialyltransferase 5	0.84	-1.17185	5.81141e-67
Adcy1	adenylate cyclase 1	0.84	-1.21319	0.00683148
Fam43a	family with sequence similarity 43, member A	0.84	-1.22753	6.14854e-47
Tln2	talin 2	0.84	-1.35582	6.1675e-183
Plxna4	plexin A4	0.84	-1.92196	3.83734e-08
Tbc1d8	TBC1 domain family, member 8	0.84	-2.46273	7.47636e-22
Wipf3	WAS/WASL interacting protein family, member 3	0.84	-2.78201	0.0113517
Adamts18	a disintegrin-like and metallopeptidase (reprolysin type) with thrombospondin type 1 motif, 18	0.83	3.08419	1.74845e-06
Lonrf3	LON peptidase N-terminal domain and ring finger 3	0.83	3.05976	7.92365e-15
Ctgf	connective tissue growth factor	0.83	2.35723	1.1389e-283
Wee1	WEE 1 homolog 1 (S. pombe)	0.83	2.25884	5.1263e-205
Fbxo48	F-box protein 48	0.83	2.02179	2.42667e-24
Mfsd6	major facilitator superfamily domain containing 6	0.83	1.69465	1.92525e-06
Bnc2	basonuclin 2	0.83	1.54253	1.98064e-21
Pik3cb	phosphatidylinositol 3-kinase, catalytic, beta polypeptide	0.83	1.16381	1.37663e-38
Mbnl3	muscleblind-like 3 (Drosophila)	0.83	0.941612	8.74449e-24
Inhbb	inhibin beta-B	0.83	0.910416	0.0189581
Runx1t1	runt-related transcription factor 1; translocated to, 1 (cyclin D-related)	0.83	0.835191	1.51469e-31
Ivns1abp	influenza virus NS1A binding protein	0.83	0.817237	3.64556e-42
Col4a3bp	collagen, type IV, alpha 3 (Goodpasture antigen) binding protein	0.83	0.617457	4.3337e-21
Cand1	cullin associated and neddylation disassociated 1	0.83	0.595901	6.07349e-39
Usp13	ubiquitin specific peptidase 13 (isopeptidase T-3)	0.83	0.588823	1.54986e-11
Dcp2	DCP2 decapping enzyme homolog (S. cerevisiae)	0.83	0.496769	3.28108e-19
Mybl1	myeloblastosis oncogene-like 1	0.83	0.480515	3.09858e-05
Mapk1	mitogen-activated protein kinase 1	0.83	0.439754	1.16566e-19
Rab34	RAB34, member RAS oncogene family	0.83	0.360159	3.56235e-11
Chst1	carbohydrate (keratan sulfate Gal-6) sulfotransferase 1	0.83	0.348385	0.000496006
Nfic	nuclear factor I/C	0.83	0.324353	1.97573e-06
Dusp7	dual specificity phosphatase 7	0.83	0.283845	0.000400391
Ankib1	ankyrin repeat and IBR domain containing 1	0.83	0.282627	8.03401e-08
Pitpnm2	phosphatidylinositol transfer protein, membrane-associated 2	0.83	0.234098	0.00409251
Clip1	CAP-GLY domain containing linker protein 1	0.83	0.140463	0.00513572
Camsap1	calmodulin regulated spectrin-associated protein 1	0.83	-0.144155	0.0155664
Efnb2	ephrin B2	0.83	-0.146127	0.00398286
Atxn7	ataxin 7	0.83	-0.159981	0.0207394
Jarid2	jumonji, AT rich interactive domain 2	0.83	-0.207357	0.0152484
Nek9	NIMA (never in mitosis gene a)-related expressed kinase 9	0.83	-0.229019	2.37962e-06
Pdik1l	PDLIM1 interacting kinase 1 like	0.83	-0.276339	0.0114751
Spen	SPEN homolog, transcriptional regulator (Drosophila)	0.83	-0.291015	7.57406e-07
Hipk3	homeodomain interacting protein kinase 3	0.83	-0.335841	3.05669e-12
Ptprg	protein tyrosine phosphatase, receptor type, G	0.83	-0.361842	2.43829e-13
Etv1	ets variant 1	0.83	-0.364148	0.00100483
Gulp1	GULP, engulfment adaptor PTB domain containing 1	0.83	-0.430834	1.01722e-10
Hdac4	histone deacetylase 4	0.83	-0.444785	5.1619e-11
Hipk1	homeodomain interacting protein kinase 1	0.83	-0.448574	1.24563e-20
Mef2a	myocyte enhancer factor 2A	0.83	-0.454271	1.16875e-17
Emx2	empty spiracles homeobox 2	0.83	-0.493955	0.0372003
Map3k12	mitogen-activated protein kinase kinase kinase 12	0.83	-0.494008	1.02311e-15
Spg20	spastic paraplegia 20, spartin (Troyer syndrome) homolog (human)	0.83	-0.496337	4.16543e-22
Gatsl2	GATS protein-like 2	0.83	-0.576012	1.86299e-21
Atg14	autophagy related 14	0.83	-0.651325	1.082e-13
Cpeb3	cytoplasmic polyadenylation element binding protein 3	0.83	-0.675464	1.47814e-06
Ccdc126	coiled-coil domain containing 126	0.83	-0.676796	5.26334e-08
Nbea	neurobeachin	0.83	-0.73028	2.31723e-31
Vgll4	vestigial like 4 (Drosophila)	0.83	-0.840827	1.70081e-40
Psd	pleckstrin and Sec7 domain containing	0.83	-0.882251	1.95831e-09
Tesk2	testis-specific kinase 2	0.83	-0.928555	6.01861e-12
Smarca2	SWI/SNF related, matrix associated, actin dependent regulator of chromatin, subfamily a, member 2	0.83	-0.981004	9.2706e-101
Dsel	dermatan sulfate epimerase-like	0.83	-1.29809	3.2124e-75
Crebl2	cAMP responsive element binding protein-like 2	0.83	-1.30407	1.04635e-50
Trp53inp1	transformation related protein 53 inducible nuclear protein 1	0.83	-1.3665	1.70449e-83
Htr1b	5-hydroxytryptamine (serotonin) receptor 1B	0.83	-1.52036	5.10007e-22
Nckap5	NCK-associated protein 5	0.83	-1.81753	9.9144e-11
Mmgt1	membrane magnesium transporter 1	0.82	1.60401	8.57699e-87
Itpripl2	inositol 1,4,5-triphosphate receptor interacting protein-like 2	0.82	1.31785	3.9064e-169
Igsf10	immunoglobulin superfamily, member 10	0.82	1.21218	5.7075e-71
Smurf2	SMAD specific E3 ubiquitin protein ligase 2	0.82	0.774295	2.22928e-63
Spata2	spermatogenesis associated 2	0.82	0.504166	2.41499e-14
Tgif1	TGFB-induced factor homeobox 1	0.82	0.384416	1.30005e-08
Atxn1l	ataxin 1-like	0.82	0.342298	8.16459e-10
Ddx3x	DEAD/H (Asp-Glu-Ala-Asp/His) box polypeptide 3, X-linked	0.82	0.31995	1.23188e-10
Ccnd1	cyclin D1	0.82	0.260566	8.67274e-08
Nptn	neuroplastin	0.82	0.24735	6.14953e-08
Aftph	aftiphilin	0.82	0.22632	0.00238253
Otud7b	OTU domain containing 7B	0.82	0.13513	0.0125429
Ppp1r12a	protein phosphatase 1, regulatory (inhibitor) subunit 12A	0.82	-0.188599	0.00253031
Phf12	PHD finger protein 12	0.82	-0.316763	7.63362e-09
Camta1	calmodulin binding transcription activator 1	0.82	-0.338909	0.00299902
Ppp6r1	protein phosphatase 6, regulatory subunit 1	0.82	-0.349304	4.9608e-11
Lrrtm2	leucine rich repeat transmembrane neuronal 2	0.82	-0.399301	0.02652
Zbtb7b	zinc finger and BTB domain containing 7B	0.82	-0.629713	8.54609e-11
Cdk19	cyclin-dependent kinase 19	0.82	-0.695838	5.15384e-33
Socs1	suppressor of cytokine signaling 1	0.82	-0.791663	0.00153338
Mllt6	myeloid/lymphoid or mixed-lineage leukemia (trithorax homolog, Drosophila); translocated to, 6	0.82	-0.825167	4.52405e-39
Zmat3	zinc finger matrin type 3	0.82	-0.97344	1.88798e-83
Elmod2	ELMO/CED-12 domain containing 2	0.82	-1.21119	1.17889e-67
Ppfia2	protein tyrosine phosphatase, receptor type, f polypeptide (PTPRF), interacting protein (liprin), alpha 2	0.82	-2.63286	3.12968e-28
Heg1	HEG homolog 1 (zebrafish)	0.81	1.15037	1.00063e-88
Eogt	EGF domain-specific O-linked N-acetylglucosamine (GlcNAc) transferase	0.81	0.742838	1.13002e-22
Smad4	SMAD family member 4	0.81	0.552926	2.67435e-26
Mapk6	mitogen-activated protein kinase 6	0.81	0.463379	3.8507e-20
Klf7	Kruppel-like factor 7 (ubiquitous)	0.81	0.403672	3.27815e-08
Sec63	SEC63-like (S. cerevisiae)	0.81	0.255462	9.4328e-08
Akap1	A kinase (PRKA) anchor protein 1	0.81	0.161026	0.0093152
Adipor2	adiponectin receptor 2	0.81	0.149187	0.00842945
Mef2d	myocyte enhancer factor 2D	0.81	-0.209778	0.000302294
Ago1	argonaute RISC catalytic subunit 1	0.81	-0.218998	1.36861e-05
Fndc3a	fibronectin type III domain containing 3A	0.81	-0.222919	2.51006e-05
Hip1	huntingtin interacting protein 1	0.81	-0.440145	4.72069e-14
Soga1	suppressor of glucose, autophagy associated 1	0.81	-0.452326	1.1054e-14
Mecp2	methyl CpG binding protein 2	0.81	-0.576725	7.74779e-29
Tmem159	transmembrane protein 159	0.81	-0.905977	4.68074e-14
Arap2	ArfGAP with RhoGAP domain, ankyrin repeat and PH domain 2	0.81	-1.66553	2.0004e-87
Lrrc40	leucine rich repeat containing 40	0.8	1.91705	2.0909e-155
Cpd	carboxypeptidase D	0.8	1.9131	1.3271e-203
Abcb7	ATP-binding cassette, sub-family B (MDR/TAP), member 7	0.8	0.745673	1.99013e-16
Arrdc4	arrestin domain containing 4	0.8	0.517343	4.3408e-11
Arfgef1	ADP-ribosylation factor guanine nucleotide-exchange factor 1(brefeldin A-inhibited)	0.8	0.283628	8.21051e-07
Ptprd	protein tyrosine phosphatase, receptor type, D	0.8	-0.184432	0.0279635
Rin2	Ras and Rab interactor 2	0.8	-0.82384	2.40898e-61
Snx29	sorting nexin 29	0.8	-1.08573	7.24232e-16
Kctd16	potassium channel tetramerisation domain containing 16	0.8	-1.60459	1.79807e-21
Rab8b	RAB8B, member RAS oncogene family	0.79	1.09735	1.21098e-70
Syncrip	synaptotagmin binding, cytoplasmic RNA interacting protein	0.79	1.00358	1.92165e-88
Sgk1	serum/glucocorticoid regulated kinase 1	0.79	0.429138	4.76601e-09
Suz12	suppressor of zeste 12 homolog (Drosophila)	0.79	-0.243306	0.000640039
Tshz3	teashirt zinc finger family member 3	0.79	-0.285587	0.00515662
Sptssa	serine palmitoyltransferase, small subunit A	0.79	-0.443473	1.12081e-12
Ar	androgen receptor	0.79	-0.452717	3.22745e-05
Purg	purine-rich element binding protein G	0.79	-0.453121	1.57219e-05
Lrrk1	leucine-rich repeat kinase 1	0.79	-0.458189	2.77515e-22
Tmem65	transmembrane protein 65	0.79	-0.470294	1.03768e-10
Cbfb	core binding factor beta	0.79	-0.483264	7.47301e-23
Tbcel	tubulin folding cofactor E-like	0.79	-0.498889	4.08633e-17
Il1rapl1	interleukin 1 receptor accessory protein-like 1	0.79	-0.766407	1.52713e-07
Dtna	dystrobrevin alpha	0.79	-0.796936	2.47228e-14
Sybu	syntabulin (syntaxin-interacting)	0.79	-1.41868	0.0108831
Phlda3	pleckstrin homology-like domain, family A, member 3	0.79	-1.62741	4.0981e-162
Rapgef4	Rap guanine nucleotide exchange factor (GEF) 4	0.79	-1.7601	0.000276445
Ereg	epiregulin	0.78	1.03419	1.15147e-12
Cdc73	cell division cycle 73, Paf1/RNA polymerase II complex component	0.78	0.332077	8.64954e-08
Bend3	BEN domain containing 3	0.78	0.188362	0.0165753
Adss	adenylosuccinate synthetase, non muscle	0.78	-0.141566	0.0219888
Ccnt2	cyclin T2	0.78	-0.162265	0.0139405
Rab33b	RAB33B, member RAS oncogene family	0.78	-0.25991	0.00182386
Pdpr	pyruvate dehydrogenase phosphatase regulatory subunit	0.78	-0.325696	9.46509e-06
Socs5	suppressor of cytokine signaling 5	0.78	-0.363425	1.37608e-11
Rad51d	RAD51 homolog D	0.78	-0.411636	4.63992e-07
Sphk2	sphingosine kinase 2	0.78	-0.498469	3.68111e-08
Fam160a1	family with sequence similarity 160, member A1	0.78	-1.0207	2.26905e-44
Jph3	junctophilin 3	0.78	-1.25187	0.0286206
Lin9	lin-9 homolog (C. elegans)	0.77	1.7044	5.12388e-43
Cluh	clustered mitochondria (cluA/CLU1) homolog	0.77	1.02219	1.34067e-97
Acsl4	acyl-CoA synthetase long-chain family member 4	0.77	0.251151	0.000581435
Psd3	pleckstrin and Sec7 domain containing 3	0.77	0.169279	0.014675
Wnk1	WNK lysine deficient protein kinase 1	0.77	-0.190818	4.66798e-05
Trak2	trafficking protein, kinesin binding 2	0.77	-0.425227	1.99405e-12
Kif3a	kinesin family member 3A	0.77	-0.691052	5.20834e-34
Fibin	fin bud initiation factor homolog (zebrafish)	0.77	-0.700914	0.00367609
Parm1	prostate androgen-regulated mucin-like protein 1	0.77	-2.84117	0.00484133
Slc6a8	solute carrier family 6 (neurotransmitter transporter, creatine), member 8	0.76	0.717136	3.77069e-32
Arhgap12	Rho GTPase activating protein 12	0.76	0.659336	6.03681e-24
Nufip2	nuclear fragile X mental retardation protein interacting protein 2	0.76	0.407104	4.0433e-09
Mbd2	methyl-CpG binding domain protein 2	0.76	0.265803	1.76365e-05
Brwd1	bromodomain and WD repeat domain containing 1	0.76	0.117873	0.0389697
Efna5	ephrin A5	0.76	-0.38736	5.67311e-12
Etnk1	ethanolamine kinase 1	0.76	-0.578791	3.59959e-26
Hdlbp	high density lipoprotein (HDL) binding protein	0.75	0.530804	6.37701e-35
Papd4	PAP associated domain containing 4	0.75	0.269705	0.000340787
Rbfox2	RNA binding protein, fox-1 homolog (C. elegans) 2	0.75	-0.232197	4.56364e-08
Id2	inhibitor of DNA binding 2	0.75	-0.754206	2.57818e-32
Grin2a	glutamate receptor, ionotropic, NMDA2A (epsilon 1)	0.75	-0.920869	1.7986e-12
Ppara	peroxisome proliferator activated receptor alpha	0.75	-0.987898	0.000273466
Zdhhc18	zinc finger, DHHC domain containing 18	0.74	0.56084	2.12447e-15
Tab3	TGF-beta activated kinase 1/MAP3K7 binding protein 3	0.74	0.459378	1.43709e-07
Ino80	INO80 homolog (S. cerevisiae)	0.74	0.220659	0.000196914
Armc8	armadillo repeat containing 8	0.74	0.205404	0.00554915
Prdm15	PR domain containing 15	0.74	0.200464	0.0224961
Dennd1a	DENN/MADD domain containing 1A	0.74	-0.248619	0.000706752
Znrf1	zinc and ring finger 1	0.74	-0.336064	1.86235e-07
G3bp2	GTPase activating protein (SH3 domain) binding protein 2	0.74	-0.385664	9.49187e-13
Tbc1d12	TBC1D12: TBC1 domain family, member 12	0.74	-0.47826	9.51178e-08
Sh3rf3	SH3 domain containing ring finger 3	0.74	-0.747383	9.46349e-21
Ncald	neurocalcin delta	0.74	-1.52136	3.35278e-11
Hnrnpd	heterogeneous nuclear ribonucleoprotein D	0.73	1.09157	1.31822e-67
Tnfrsf12a	tumor necrosis factor receptor superfamily, member 12a	0.73	0.427358	1.24069e-07
Zeb2	zinc finger E-box binding homeobox 2	0.73	-0.231461	4.84649e-05
Nhs	Nance-Horan syndrome (human)	0.73	-0.26089	0.00173138
Cpeb4	cytoplasmic polyadenylation element binding protein 4	0.73	-0.301729	1.11321e-05
Wbp1l	WW domain binding protein 1 like	0.73	-0.482997	4.14572e-23
Fignl2	fidgetin-like 2	0.73	-0.650763	1.46336e-07
Dock10	dedicator of cytokinesis 10	0.73	-0.74857	4.98145e-06
Nr3c2	nuclear receptor subfamily 3, group C, member 2	0.73	-1.20583	0.0239214
Fosb	FBJ osteosarcoma oncogene B	0.73	-1.31519	2.19039e-13
Skil	SKI-like	0.72	1.09622	6.27716e-46
Prkar2a	protein kinase, cAMP dependent regulatory, type II alpha	0.72	0.798799	5.97311e-58
Nus1	nuclear undecaprenyl pyrophosphate synthase 1 homolog (S. cerevisiae)	0.72	0.247223	8.90324e-05
Map3k14	mitogen-activated protein kinase kinase kinase 14	0.72	0.212079	0.0304927
Ppp6r2	protein phosphatase 6, regulatory subunit 2	0.72	-0.467744	9.57382e-14
Rnf41	ring finger protein 41	0.72	-0.515267	3.83496e-15
Slc9a1	solute carrier family 9 (sodium/hydrogen exchanger), member 1	0.72	-0.635248	5.50198e-17
Hspa4l	heat shock protein 4 like	0.71	1.55561	1.80593e-63
Cse1l	chromosome segregation 1-like (S. cerevisiae)	0.71	1.01892	5.25164e-92
Vps37b	vacuolar protein sorting 37B (yeast)	0.71	0.459101	0.00555568
Itgb8	integrin beta 8	0.71	0.400846	0.00013661
Mtmr10	myotubularin related protein 10	0.71	0.167682	0.0446749
Asna1	arsA arsenite transporter, ATP-binding, homolog 1 (bacterial)	0.71	-0.813318	2.27219e-47
Plekhg5	pleckstrin homology domain containing, family G (with RhoGef domain) member 5	0.71	-1.0248	8.675e-51
Enc1	ectodermal-neural cortex 1	0.71	-1.94984	3.5552e-203
Zfp800	zinc finger protein 800	0.7	0.56221	8.60084e-09
Dgcr8	DiGeorge syndrome critical region gene 8	0.69	0.46464	7.16443e-14
Ddx6	DEAD (Asp-Glu-Ala-Asp) box polypeptide 6	0.69	-0.181646	0.00018244
Enpp5	ectonucleotide pyrophosphatase/phosphodiesterase 5	0.69	-0.44306	1.29334e-07
Nbeal2	neurobeachin-like 2	0.69	-0.865689	1.43448e-05
Scn1b	sodium channel, voltage-gated, type I, beta	0.69	-2.15438	7.7222e-181
Cab39	calcium binding protein 39	0.68	0.250546	8.88448e-06
Igsf3	immunoglobulin superfamily, member 3	0.68	-0.339272	2.46611e-08
Sesn3	sestrin 3	0.68	-0.548156	7.64486e-26
Rab2b	RAB2B, member RAS oncogene family	0.68	-0.607842	3.03127e-07
Slc24a3	solute carrier family 24 (sodium/potassium/calcium exchanger), member 3	0.68	-1.71532	7.21042e-79
Taok1	TAO kinase 1	0.67	0.248591	9.50912e-06
Dock3	dedicator of cyto-kinesis 3	0.67	-2.01028	0.0017396
E2f8	E2F transcription factor 8	0.66	3.52701	2.4909e-148
Zfp367	zinc finger protein 367	0.66	1.95659	2.7329e-104
Vamp3	vesicle-associated membrane protein 3	0.66	0.754105	3.2538e-61
Ube2d3	ubiquitin-conjugating enzyme E2D 3	0.66	0.726448	2.85761e-48
Pptc7	PTC7 protein phosphatase homolog (S. cerevisiae)	0.66	0.450616	1.70521e-08
Stk38	serine/threonine kinase 38	0.66	0.240768	3.19872e-05
Spryd3	SPRY domain containing 3	0.66	-0.734658	3.89889e-30
Mob1b	MOB kinase activator 1B	0.65	0.502321	1.14233e-13
Vti1a	vesicle transport through interaction with t-SNAREs 1A	0.65	0.249668	0.00082447
Elavl1	ELAV (embryonic lethal, abnormal vision)-like 1 (Hu antigen R)	0.64	0.494183	6.19774e-21
Cc2d1a	coiled-coil and C2 domain containing 1A	0.64	-0.965611	2.77301e-39
Id4	inhibitor of DNA binding 4	0.64	-1.08244	0.00206852
Kcnj2	potassium inwardly-rectifying channel, subfamily J, member 2	0.63	0.768692	2.65719e-18
Itsn1	intersectin 1 (SH3 domain protein 1A)	0.63	-0.282128	3.5352e-11
Tmbim6	transmembrane BAX inhibitor motif containing 6	0.63	-0.918117	6.81442e-72
Pogz	pogo transposable element with ZNF domain	0.62	-0.123837	0.0238646
Mctp1	multiple C2 domains, transmembrane 1	0.62	-0.994078	0.0189999
Mink1	misshapen-like kinase 1 (zebrafish)	0.61	-0.277467	3.26718e-05
Slc31a2	solute carrier family 31, member 2	0.61	-0.291836	0.000505114
Synpo2	synaptopodin 2	0.61	-1.36057	1.73318e-31
Dnaja2	DnaJ (Hsp40) homolog, subfamily A, member 2	0.6	0.340488	6.14941e-12
Dcun1d2	DCN1, defective in cullin neddylation 1, domain containing 2 (S. cerevisiae)	0.6	-0.267405	0.00113623
Tmem63b	transmembrane protein 63b	0.6	-0.689989	3.42233e-28
Ccdc88a	coiled coil domain containing 88A	0.59	-0.209323	0.000650919
Acer2	alkaline ceramidase 2	0.59	-1.17617	0.0167915
Dag1	dystroglycan 1	0.58	0.305132	1.41238e-12
Dmxl2	Dmx-like 2	0.58	-0.78904	2.36687e-19
Etl4	enhancer trap locus 4	0.58	-1.36326	4.85582e-22
Npas2	neuronal PAS domain protein 2	0.57	1.02567	0.00282798
Pon2	paraoxonase 2	0.57	0.342006	3.74467e-07
Gtf2a1	general transcription factor II A, 1	0.57	0.186601	0.0211748
Rnf167	ring finger protein 167	0.57	-0.795089	9.86605e-23
Shank1	SH3/ankyrin domain gene 1	0.57	-2.24183	1.67715e-12
Hnrnpul2	heterogeneous nuclear ribonucleoprotein U-like 2	0.56	0.195076	6.13267e-06
Slc8a1	solute carrier family 8 (sodium/calcium exchanger), member 1	0.56	-0.646252	2.83175e-07
Atf7ip	activating transcription factor 7 interacting protein	0.56	-0.894167	6.5047e-94
Socs6	suppressor of cytokine signaling 6	0.55	1.32201	2.38424e-64
Luzp1	leucine zipper protein 1	0.55	1.24463	5.4481e-145
Spred2	sprouty-related, EVH1 domain containing 2	0.55	1.18389	5.27457e-75
Daam1	dishevelled associated activator of morphogenesis 1	0.55	1.15547	3.69114e-62
Chst7	carbohydrate (N-acetylglucosamino) sulfotransferase 7	0.55	1.05126	1.43682e-12
Tpm2	tropomyosin 2, beta	0.55	1.02133	1.20338e-66
Fndc3b	fibronectin type III domain containing 3B	0.55	0.902606	3.85095e-91
Cnot6l	CCR4-NOT transcription complex, subunit 6-like	0.55	0.891893	1.63235e-32
Hif1a	hypoxia inducible factor 1, alpha subunit	0.55	0.878377	3.53883e-50
Stk39	serine/threonine kinase 39	0.55	0.875652	2.68368e-41
Usp24	ubiquitin specific peptidase 24	0.55	0.871929	2.18581e-57
Mat2a	methionine adenosyltransferase II, alpha	0.55	0.790093	1.05103e-35
Eea1	early endosome antigen 1	0.55	0.665659	3.64098e-30
Hgf	hepatocyte growth factor	0.55	0.66391	1.1589e-19
Usp14	ubiquitin specific peptidase 14	0.55	0.605395	1.93867e-22
F3	coagulation factor III	0.55	0.600014	2.03659e-09
Spty2d1	SPT2, Suppressor of Ty, domain containing 1 (S. cerevisiae)	0.55	0.5897	1.88771e-18
Aebp2	AE binding protein 2	0.55	0.567467	1.90145e-27
Spry4	sprouty homolog 4 (Drosophila)	0.55	0.566932	2.4497e-07
Slc11a2	solute carrier family 11 (proton-coupled divalent metal ion transporters), member 2	0.55	0.555193	9.12007e-18
Nmt2	N-myristoyltransferase 2	0.55	0.544862	9.15286e-15
Tm9sf3	transmembrane 9 superfamily member 3	0.55	0.539357	6.31594e-31
Raph1	Ras association (RalGDS/AF-6) and pleckstrin homology domains 1	0.55	0.531864	4.7309e-19
Homer1	homer homolog 1 (Drosophila)	0.55	0.51973	2.31112e-07
Pdcd6	programmed cell death 6	0.55	0.518078	1.17375e-17
Vkorc1l1	vitamin K epoxide reductase complex, subunit 1-like 1	0.55	0.508559	7.01962e-18
Slc30a5	solute carrier family 30 (zinc transporter), member 5	0.55	0.507066	1.14684e-17
Lemd3	LEM domain containing 3	0.55	0.49278	4.9608e-11
Caprin1	cell cycle associated protein 1	0.55	0.486695	6.11231e-23
Dkk3	dickkopf homolog 3 (Xenopus laevis)	0.55	0.423736	7.74635e-17
Itch	itchy, E3 ubiquitin protein ligase	0.55	0.40511	8.85756e-13
Celf1	CUGBP, Elav-like family member 1	0.55	0.396685	6.30464e-19
Klf6	Kruppel-like factor 6	0.55	0.388121	1.27497e-14
Eif4g2	eukaryotic translation initiation factor 4, gamma 2	0.55	0.365996	9.33502e-15
Gtf2h1	general transcription factor II H, polypeptide 1	0.55	0.310296	1.33605e-05
Acbd3	acyl-Coenzyme A binding domain containing 3	0.55	0.301027	1.83313e-07
Fbxo30	F-box protein 30	0.55	0.275926	4.07085e-05
Vapa	vesicle-associated membrane protein, associated protein A	0.55	0.274548	7.2976e-06
Dock4	dedicator of cytokinesis 4	0.55	0.268938	0.000357436
Thbs1	thrombospondin 1	0.55	0.268555	6.14551e-05
Vmp1	vacuole membrane protein 1	0.55	0.241456	2.25546e-06
Arl8b	ADP-ribosylation factor-like 8B	0.55	0.22418	0.0002184
Ccdc47	coiled-coil domain containing 47	0.55	0.206678	0.000146772
Rictor	RPTOR independent companion of MTOR, complex 2	0.55	0.199997	0.000343779
Zfand5	zinc finger, AN1-type domain 5	0.55	0.191835	0.00509561
Asb7	ankyrin repeat and SOCS box-containing 7	0.55	0.185948	0.0439817
Olfml3	olfactomedin-like 3	0.55	0.18527	0.000461577
Strn3	striatin, calmodulin binding protein 3	0.55	0.161278	0.0310761
Mex3a	mex3 homolog A (C. elegans)	0.55	-0.12245	0.0335025
Cobll1	Cobl-like 1	0.55	-0.123411	0.021844
Arid1a	AT rich interactive domain 1A (SWI-like)	0.55	-0.126454	0.0131442
Sbno1	sno, strawberry notch homolog 1 (Drosophila)	0.55	-0.163447	0.00262178
Hipk2	homeodomain interacting protein kinase 2	0.55	-0.168223	0.00935856
R3hdm2	R3H domain containing 2	0.55	-0.210752	0.000880808
Sgcd	sarcoglycan, delta (dystrophin-associated glycoprotein)	0.55	-0.214325	0.00215325
Sec22b	SEC22 vesicle trafficking protein homolog B (S. cerevisiae)	0.55	-0.221209	0.000103581
Eif4a2	eukaryotic translation initiation factor 4A2	0.55	-0.228994	3.30378e-05
Mtmr9	myotubularin related protein 9	0.55	-0.237273	0.000110333
Frk	fyn-related kinase	0.55	-0.248448	0.01242
Kif1b	kinesin family member 1B	0.55	-0.258983	1.51439e-08
Mark2	MAP/microtubule affinity-regulating kinase 2	0.55	-0.270474	2.58129e-05
Wwp1	WW domain containing E3 ubiquitin protein ligase 1	0.55	-0.280134	0.000286063
Tacc1	transforming, acidic coiled-coil containing protein 1	0.55	-0.295315	4.84845e-08
Mab21l2	mab-21-like 2 (C. elegans)	0.55	-0.318579	8.79441e-06
Rest	RE1-silencing transcription factor	0.55	-0.337945	3.1466e-11
Fam104a	family with sequence similarity 104, member A	0.55	-0.340157	7.747e-05
Dcun1d3	DCN1, defective in cullin neddylation 1, domain containing 3 (S. cerevisiae)	0.55	-0.347809	4.10979e-06
Glis2	GLIS family zinc finger 2	0.55	-0.353847	1.92994e-13
Usp8	ubiquitin specific peptidase 8	0.55	-0.365444	2.28389e-12
Ptpn21	protein tyrosine phosphatase, non-receptor type 21	0.55	-0.436621	5.7081e-17
Tia1	cytotoxic granule-associated RNA binding protein 1	0.55	-0.463807	3.95491e-17
Ebf1	early B cell factor 1	0.55	-0.47315	3.26568e-25
Itpkb	inositol 1,4,5-trisphosphate 3-kinase B	0.55	-0.48432	1.29728e-17
Uhmk1	U2AF homology motif (UHM) kinase 1	0.55	-0.497976	3.14434e-23
Mn1	meningioma 1	0.55	-0.571467	4.27357e-13
Prtg	protogenin homolog (Gallus gallus)	0.55	-0.586161	2.92212e-08
Limch1	LIM and calponin homology domains 1	0.55	-0.60149	2.4329e-11
Zer1	zyg-11 related, cell cycle regulator	0.55	-0.605552	1.77846e-18
Dlg5	discs, large homolog 5 (Drosophila)	0.55	-0.618602	4.72997e-49
Tmem47	transmembrane protein 47	0.55	-0.777328	2.84613e-18
Sema6b	sema domain, transmembrane domain (TM), and cytoplasmic domain, (semaphorin) 6B	0.55	-0.888725	1.63714e-08
Nek10	NIMA (never in mitosis gene a)- related kinase 10	0.55	-0.910923	0.0339619
Llgl2	lethal giant larvae homolog 2 (Drosophila)	0.55	-0.920139	0.000138213
Tmem64	transmembrane protein 64	0.55	-0.935662	1.70918e-50
Asxl3	additional sex combs like 3 (Drosophila)	0.55	-0.952145	2.5014e-39
Cnr1	cannabinoid receptor 1 (brain)	0.55	-0.953255	1.4378e-09
Plag1	pleiomorphic adenoma gene 1	0.55	-1.00653	2.13938e-11
Npas3	neuronal PAS domain protein 3	0.55	-1.05804	0.00697219
Ric3	resistance to inhibitors of cholinesterase 3 homolog (C. elegans)	0.55	-1.06999	5.18457e-12
Rap2b	RAP2B, member of RAS oncogene family	0.55	-1.10822	4.10143e-36
Mef2c	myocyte enhancer factor 2C	0.55	-1.14128	8.24394e-17
Dlx1	distal-less homeobox 1	0.55	-1.18509	2.17533e-29
Eps8l1	EPS8-like 1	0.55	-1.27249	1.69735e-14
Cbx6	chromobox 6	0.55	-1.42015	1.4355e-176
Ndnf	neuron-derived neurotrophic factor	0.55	-1.49348	1.00482e-19
Sema6d	sema domain, transmembrane domain (TM), and cytoplasmic domain, (semaphorin) 6D	0.55	-2.04219	6.7166e-135
Adamtsl3	ADAMTS-like 3	0.55	-2.35551	0
Slc1a2	solute carrier family 1 (glial high affinity glutamate transporter), member 2	0.55	-2.39341	2.0019e-169
Elavl2	ELAV (embryonic lethal, abnormal vision, Drosophila)-like 2 (Hu antigen B)	0.55	-2.55437	0.00158406
Rai2	retinoic acid induced 2	0.55	-5.99834	8.33557e-07
Fam20b	family with sequence similarity 20, member B	0.54	0.992335	7.158e-77
Nrbp1	nuclear receptor binding protein 1	0.54	-0.74352	2.30274e-57
Plxnc1	plexin C1	0.54	-1.35485	4.91885e-12
Wdr44	WD repeat domain 44	0.52	-0.419194	1.31947e-05
B3galnt2	UDP-GalNAc:betaGlcNAc beta 1,3-galactosaminyltransferase, polypeptide 2	0.51	0.315234	2.27335e-05
Ptk2b	PTK2 protein tyrosine kinase 2 beta	0.51	-0.31108	0.000153284
Smarcd2	SWI/SNF related, matrix associated, actin dependent regulator of chromatin, subfamily d, member 2	0.5	0.39096	4.21859e-13
Fam46b	family with sequence similarity 46, member B	0.5	0.314167	0.043524
Fam168a	family with sequence similarity 168, member A	0.5	-0.17337	0.00832953
Usp33	ubiquitin specific peptidase 33	0.5	-0.279467	5.59362e-06
Fam102a	family with sequence similarity 102, member A	0.5	-0.940621	1.08852e-52
Desi2	desumoylating isopeptidase 2	0.49	0.407238	7.65839e-16
Bmf	BCL2 modifying factor	0.49	0.343921	0.00505663
Tmem151b	transmembrane protein 151B	0.49	-0.657214	0.00555998
Prc1	protein regulator of cytokinesis 1	0.48	2.83584	0
Gramd1b	GRAM domain containing 1B	0.48	0.602216	4.65297e-08
Maml1	mastermind like 1 (Drosophila)	0.48	0.153534	0.0289767
Snx18	sorting nexin 18	0.48	-0.425612	8.36625e-17
Mrpl17	mitochondrial ribosomal protein L17	0.47	-0.158623	0.0250093
Clip4	CAP-GLY domain containing linker protein family, member 4	0.45	-0.246043	0.0185172
Osbpl6	oxysterol binding protein-like 6	0.45	-1.32125	1.5933e-127
Mib1	mindbomb homolog 1 (Drosophila)	0.44	1.00458	4.07679e-80
Calm1	calmodulin 1	0.44	0.683361	1.15478e-55
Ttyh3	tweety homolog 3 (Drosophila)	0.44	0.194022	0.0167153
Blcap	bladder cancer associated protein homolog (human)	0.44	-0.851836	1.27793e-54
Chd2	chromodomain helicase DNA binding protein 2	0.42	-0.384525	5.03432e-11
Kcnk10	potassium channel, subfamily K, member 10	0.41	2.18678	0.002823
Zfand6	zinc finger, AN1-type domain 6	0.41	-0.454246	2.11621e-14
Bace1	beta-site APP cleaving enzyme 1	0.4	0.314198	1.29777e-07
Grk6	G protein-coupled receptor kinase 6	0.39	0.524921	1.99208e-19
Adcy9	adenylate cyclase 9	0.39	-0.359878	0.00165872
Rfx1	regulatory factor X, 1 (influences HLA class II expression)	0.39	-0.456557	8.73322e-06
Klhl17	kelch-like 17	0.38	-0.529183	2.33084e-12
Ubn2	ubinuclein 2	0.37	-0.153641	0.025167
Wbp2	WW domain binding protein 2	0.37	-0.262078	1.08466e-06
Cdc42bpb	CDC42 binding protein kinase beta	0.37	-0.826498	3.36423e-53
St8sia4	ST8 alpha-N-acetyl-neuraminide alpha-2,8-sialyltransferase 4	0.37	-2.4126	4.84934e-27
Fam196a	family with sequence similarity 196, member A	0.37	-3.98819	6.35779e-53
Arc	activity regulated cytoskeletal-associated protein	0.34	1.50209	5.60545e-32
Zdhhc7	zinc finger, DHHC domain containing 7	0.34	-0.422989	7.89119e-08
Fam162a	family with sequence similarity 162, member A	0.34	-0.481096	6.13291e-14
Coq10b	coenzyme Q10 homolog B (S. cerevisiae)	0.33	0.996795	1.44702e-17
Plcb1	phospholipase C, beta 1	0.33	-0.647759	1.69627e-17
Bcas3	breast carcinoma amplified sequence 3	0.33	-1.32352	3.34802e-91
Hic1	hypermethylated in cancer 1	0.33	-1.43365	1.08553e-20
Vapb	vesicle-associated membrane protein, associated protein B and C	0.31	0.627042	3.67432e-29
Sox12	SRY (sex determining region Y)-box 12	0.3	0.266976	0.00163148
Snx17	sorting nexin 17	0.29	-0.242972	1.32509e-05
Fras1	Fraser syndrome 1 homolog (human)	0.29	-0.59866	0.00387457
Cs	citrate synthase	0.28	0.191405	1.7375e-05
Lif	leukemia inhibitory factor	0.27	1.32952	1.71411e-05
Hprt	hypoxanthine guanine phosphoribosyl transferase	0.27	0.689725	3.41339e-28
Med13	mediator complex subunit 13	0.27	0.655162	5.78276e-26
Mapk8	mitogen-activated protein kinase 8	0.26	0.607071	5.50785e-14
Stam2	signal transducing adaptor molecule (SH3 domain and ITAM motif) 2	0.25	-0.239126	0.000229007
Palb2	partner and localizer of BRCA2	0.24	1.12048	3.00769e-11
Fam46c	family with sequence similarity 46, member C	0.22	-2.15	5.51187e-28
Kpna3	karyopherin (importin) alpha 3	0.21	0.889921	4.01861e-36
Tmem165	transmembrane protein 165	0.21	0.63431	2.08659e-30
Ttc9	tetratricopeptide repeat domain 9	0.21	0.567944	2.21123e-12
Med13l	mediator complex subunit 13-like	0.21	-0.435382	3.60614e-18
Prpf18	PRP18 pre-mRNA processing factor 18 homolog (yeast)	0.19	-0.178805	0.0188298
Fam46a	family with sequence similarity 46, member A	0.19	-0.80032	2.08333e-37
Kdm1b	lysine (K)-specific demethylase 1B	0.16	0.418602	1.63508e-07
Ankrd29	ankyrin repeat domain 29	0.12	-0.317281	0.0432547
Slc48a1	solute carrier family 48 (heme transporter), member 1	0.12	-0.406205	9.11258e-15
Dgkk	diacylglycerol kinase kappa	< 0.1	4.62135	0.00126378
Stc2	stanniocalcin 2	< 0.1	4.26261	9.1421e-13
Ccna2	cyclin A2	< 0.1	3.96407	0
Mastl	microtubule associated serine/threonine kinase-like	< 0.1	2.97631	7.8549e-197
Rad18	RAD18 homolog (S. cerevisiae)	< 0.1	2.40426	2.9519e-179
Fam83d	family with sequence similarity 83, member D	< 0.1	2.26693	5.6411e-101
Ero1lb	ERO1-like beta (S. cerevisiae)	< 0.1	1.99433	5.68105e-16
Lrig1	leucine-rich repeats and immunoglobulin-like domains 1	< 0.1	1.92327	3.6488e-113
Tmeff2	transmembrane protein with EGF-like and two follistatin-like domains 2	< 0.1	1.87142	4.76955e-05
Mapk14	mitogen-activated protein kinase 14	< 0.1	1.55581	9.2983e-152
Sema3a	sema domain, immunoglobulin domain (Ig), short basic domain, secreted, (semaphorin) 3A	< 0.1	1.48563	1.7918e-190
Stard4	StAR-related lipid transfer (START) domain containing 4	< 0.1	1.40642	1.8978e-88
Smim12	small integral membrane protein 12	< 0.1	1.405	1.53715e-46
Lsm11	U7 snRNP-specific Sm-like protein LSM11	< 0.1	1.31065	9.4129e-45
Entpd7	ectonucleoside triphosphate diphosphohydrolase 7	< 0.1	1.00159	1.97076e-26
Sulf1	sulfatase 1	< 0.1	0.881506	1.5514e-101
Snx25	sorting nexin 25	< 0.1	0.82981	1.764e-42
Fam124a	family with sequence similarity 124, member A	< 0.1	0.825919	0.000275527
Zfp281	zinc finger protein 281	< 0.1	0.744083	3.84276e-35
Pea15a	phosphoprotein enriched in astrocytes 15A	< 0.1	0.713841	4.51865e-39
Ttc32	tetratricopeptide repeat domain 32	< 0.1	0.693737	0.00231848
Foxred2	FAD-dependent oxidoreductase domain containing 2	< 0.1	0.685082	1.92823e-13
Pdcd10	programmed cell death 10	< 0.1	0.666478	2.30601e-19
Sf3a1	splicing factor 3a, subunit 1	< 0.1	0.66448	1.39438e-42
Morc4	microrchidia 4	< 0.1	0.635971	5.70741e-14
Zcchc3	zinc finger, CCHC domain containing 3	< 0.1	0.632381	3.916e-11
Fam195a	family with sequence similarity 195, member A	< 0.1	0.625802	0.00771379
Ormdl1	ORM1-like 1 (S. cerevisiae)	< 0.1	0.618143	3.47626e-06
Npr3	natriuretic peptide receptor 3	< 0.1	0.574205	2.67506e-10
Slc4a7	solute carrier family 4, sodium bicarbonate cotransporter, member 7	< 0.1	0.560048	1.58138e-17
Adcy7	adenylate cyclase 7	< 0.1	0.547416	0.000567676
Slc30a7	solute carrier family 30 (zinc transporter), member 7	< 0.1	0.477057	4.14541e-12
Ubap2l	ubiquitin-associated protein 2-like	< 0.1	0.471248	1.00798e-22
Slc26a7	solute carrier family 26, member 7	< 0.1	0.442025	0.00556697
Zfp609	zinc finger protein 609	< 0.1	0.346999	7.94101e-12
Sptlc2	serine palmitoyltransferase, long chain base subunit 2	< 0.1	0.339477	2.26589e-09
Rab23	RAB23, member RAS oncogene family	< 0.1	0.338567	7.60205e-07
Lrch2	leucine-rich repeats and calponin homology (CH) domain containing 2	< 0.1	0.334528	0.00078896
Card10	caspase recruitment domain family, member 10	< 0.1	0.330325	0.027508
Rbm15	RNA binding motif protein 15	< 0.1	0.325754	0.000146042
Hadha	hydroxyacyl-Coenzyme A dehydrogenase/3-ketoacyl-Coenzyme A thiolase/enoyl-Coenzyme A hydratase (trifunctional protein), alpha subunit	< 0.1	0.323234	5.42316e-14
Jam2	junction adhesion molecule 2	< 0.1	0.315866	0.000800596
Sgcb	sarcoglycan, beta (dystrophin-associated glycoprotein)	< 0.1	0.30062	2.59942e-05
Rsbn1l	round spermatid basic protein 1-like	< 0.1	0.300271	0.00237616
Lgalsl	lectin, galactoside binding-like	< 0.1	0.290733	2.91491e-06
Mid1ip1	Mid1 interacting protein 1 (gastrulation specific G12-like (zebrafish))	< 0.1	0.282546	0.0232013
Map3k1	mitogen-activated protein kinase kinase kinase 1	< 0.1	0.280667	5.63453e-05
Fbxo3	F-box protein 3	< 0.1	0.273714	9.51519e-07
Pura	purine rich element binding protein A	< 0.1	0.265884	0.00397453
Tcea1	transcription elongation factor A (SII) 1	< 0.1	0.247552	0.000178061
Sri	sorcin	< 0.1	0.200879	0.000115353
Zfp62	zinc finger protein 62	< 0.1	0.198184	0.00189613
Yy1	YY1 transcription factor	< 0.1	0.18887	0.00226232
Arhgap21	Rho GTPase activating protein 21	< 0.1	0.174569	0.000285149
Snip1	Smad nuclear interacting protein 1	< 0.1	0.166	0.0460166
Poglut1	protein O-glucosyltransferase 1	< 0.1	-0.120117	0.042963
Txndc12	thioredoxin domain containing 12 (endoplasmic reticulum)	< 0.1	-0.159279	0.00790995
Pik3ca	phosphatidylinositol 3-kinase, catalytic, alpha polypeptide	< 0.1	-0.161258	0.0153851
Lpin2	lipin 2	< 0.1	-0.161875	0.016504
Klhl42	kelch-like 42	< 0.1	-0.163983	0.0202759
Raf1	v-raf-leukemia viral oncogene 1	< 0.1	-0.170681	0.00490501
Agap1	ArfGAP with GTPase domain, ankyrin repeat and PH domain 1	< 0.1	-0.172824	0.0154892
Rufy3	RUN and FYVE domain containing 3	< 0.1	-0.211828	0.00113162
Ing5	inhibitor of growth family, member 5	< 0.1	-0.230842	0.00106868
Mier3	mesoderm induction early response 1, family member 3	< 0.1	-0.261226	0.000123411
Olfm1	olfactomedin 1	< 0.1	-0.29308	0.00100063
Apaf1	apoptotic peptidase activating factor 1	< 0.1	-0.305569	2.20141e-07
Zfp661	zinc finger protein 661	< 0.1	-0.309494	0.0262973
Slc25a20	solute carrier family 25 (mitochondrial carnitine/acylcarnitine translocase), member 20	< 0.1	-0.347427	5.4377e-07
Lzic	leucine zipper and CTNNBIP1 domain containing	< 0.1	-0.352336	5.26899e-09
Fzd8	frizzled homolog 8 (Drosophila)	< 0.1	-0.355952	9.71989e-07
Rapgef6	Rap guanine nucleotide exchange factor (GEF) 6	< 0.1	-0.357326	1.18115e-08
Ntrk3	neurotrophic tyrosine kinase, receptor, type 3	< 0.1	-0.359142	1.09327e-06
Lpp	LIM domain containing preferred translocation partner in lipoma	< 0.1	-0.367521	3.48736e-11
Mxd4	Max dimerization protein 4	< 0.1	-0.440279	6.29227e-20
Fbxo36	F-box protein 36	< 0.1	-0.442775	0.00283655
Zc2hc1a	zinc finger, C2HC-type containing 1A	< 0.1	-0.445011	2.81086e-17
Yipf6	Yip1 domain family, member 6	< 0.1	-0.494218	3.7874e-11
AW549877	expressed sequence AW549877	< 0.1	-0.592427	2.53135e-19
Tspyl4	TSPY-like 4	< 0.1	-0.618537	2.31193e-16
Chmp1a	charged multivesicular body protein 1A	< 0.1	-0.620752	2.10148e-24
Plekhm3	pleckstrin homology domain containing, family M, member 3	< 0.1	-0.621938	4.61223e-18
Dtnb	dystrobrevin, beta	< 0.1	-0.640955	8.44532e-21
Kcnk2	potassium channel, subfamily K, member 2	< 0.1	-0.650801	3.19464e-05
Kif13b	kinesin family member 13B	< 0.1	-0.659229	5.26083e-21
Orai3	ORAI calcium release-activated calcium modulator 3	< 0.1	-0.662538	1.25961e-25
Rps6ka5	ribosomal protein S6 kinase, polypeptide 5	< 0.1	-0.702819	2.1831e-10
Tnip1	TNFAIP3 interacting protein 1	< 0.1	-0.787475	5.76868e-29
Zbtb4	zinc finger and BTB domain containing 4	< 0.1	-0.795551	2.76074e-62
Cryz	crystallin, zeta	< 0.1	-0.806685	1.56615e-31
Timp2	tissue inhibitor of metalloproteinase 2	< 0.1	-0.82944	5.94737e-72
Siva1	SIVA1, apoptosis-inducing factor	< 0.1	-0.848978	6.10067e-18
Tom1l2	target of myb1-like 2 (chicken)	< 0.1	-0.860641	4.37515e-70
Acadsb	acyl-Coenzyme A dehydrogenase, short/branched chain	< 0.1	-0.862571	5.44374e-59
Unc93b1	unc-93 homolog B1 (C. elegans)	< 0.1	-0.90892	2.4267e-13
Rgs17	regulator of G-protein signaling 17	< 0.1	-0.946974	9.28456e-36
Igf1	insulin-like growth factor 1	< 0.1	-1.00088	1.39546e-41
Zc3h12b	zinc finger CCCH-type containing 12B	< 0.1	-1.05135	1.31093e-30
Scarf1	scavenger receptor class F, member 1	< 0.1	-1.05352	0.0380089
Lrp11	low density lipoprotein receptor-related protein 11	< 0.1	-1.1125	3.4324e-24
Pde7b	phosphodiesterase 7B	< 0.1	-1.12316	6.45086e-11
Nhsl2	NHS-like 2	< 0.1	-1.13857	1.22089e-11
Nek8	NIMA (never in mitosis gene a)-related expressed kinase 8	< 0.1	-1.16458	3.91636e-46
Fat3	FAT tumor suppressor homolog 3 (Drosophila)	< 0.1	-1.30328	6.61937e-07
Synm	synemin, intermediate filament protein	< 0.1	-1.79176	8.3261e-190
Ano3	anoctamin 3	< 0.1	-2.91232	4.98346e-55
Dnaic1	dynein, axonemal, intermediate chain 1	< 0.1	-3.09139	0.0275236
Rasgrp1	RAS guanyl releasing protein 1	< 0.1	-3.91277	0.0219378

## Sheet: Senescence miR-19a-3p Targets
Supplemental Table 3: TargetScanMouse 8.0 predicted miR-19a-3p target genes,
with associated gene expression data from the RNAseq (CalOBs transfected with
either negative control or miR-19a-3p miRNA mimics.
NES = normalized enrichment score, p.adjust = adjusted p-values.
Gene Symbol	Gene name	Aggregate PCT from TargetScan 8.0	log2FoldChange in RNAseq	padj
Esr1	estrogen receptor 1 (alpha)	0.97	-1.28893	7.37565e-12
Pten	phosphatase and tensin homolog	0.97	-0.753627	1.12156e-32
Mdm4	transformed mouse 3T3 cell double minute 4	0.97	0.36692	7.9304e-11
Tnrc6b	trinucleotide repeat containing 6b	0.95	-0.348181	1.79494e-08
Tnrc6c	trinucleotide repeat containing 6C	0.92	-0.328313	5.55609e-09
Rhob	ras homolog gene family, member B	0.91	0.440332	2.12892e-12
Cbx7	chromobox 7	0.86	-1.56557	4.93717e-25
Atf2	activating transcription factor 2	0.86	0.663828	1.40514e-31
Tnfaip3	tumor necrosis factor, alpha-induced protein 3	0.85	0.879351	1.53375e-07
Ccnd2	cyclin D2	0.85	1.08572	3.078e-181
Arhgap1	Rho GTPase activating protein 1	0.84	-0.466071	9.95224e-25
Atg16l1	autophagy related 16-like 1 (S. cerevisiae)	0.84	-0.270874	9.84781e-06
Fxr1	fragile X mental retardation gene 1, autosomal homolog	0.84	0.222076	0.000917243
Csnk2a1	casein kinase 2, alpha 1 polypeptide	0.84	1.23757	1.75813e-90
Inhba	inhibin beta-A	0.84	1.28464	3.73463e-18
Atg14	autophagy related 14	0.83	-0.651325	1.082e-13
Hdac4	histone deacetylase 4	0.83	-0.444785	5.1619e-11
Pdik1l	PDLIM1 interacting kinase 1 like	0.83	-0.276339	0.0114751
Clip1	CAP-GLY domain containing linker protein 1	0.83	0.140463	0.00513572
Mapk1	mitogen-activated protein kinase 1	0.83	0.439754	1.16566e-19
Ivns1abp	influenza virus NS1A binding protein	0.83	0.817237	3.64556e-42
Pik3cb	phosphatidylinositol 3-kinase, catalytic, beta polypeptide	0.83	1.16381	1.37663e-38
Ctgf	connective tissue growth factor	0.83	2.35723	1.1389e-283
Zmat3	zinc finger matrin type 3	0.82	-0.97344	1.88798e-83
Socs1	suppressor of cytokine signaling 1	0.82	-0.791663	0.00153338
Ccnd1	cyclin D1	0.82	0.260566	8.67274e-08
Smurf2	SMAD specific E3 ubiquitin protein ligase 2	0.82	0.774295	2.22928e-63
Tmem159	transmembrane protein 159	0.81	-0.905977	4.68074e-14
Mecp2	methyl CpG binding protein 2	0.81	-0.576725	7.74779e-29
Ago1	argonaute RISC catalytic subunit 1	0.81	-0.218998	1.36861e-05
Adipor2	adiponectin receptor 2	0.81	0.149187	0.00842945
Smad4	SMAD family member 4	0.81	0.552926	2.67435e-26
Arrdc4	arrestin domain containing 4	0.8	0.517343	4.3408e-11
Rapgef4	Rap guanine nucleotide exchange factor (GEF) 4	0.79	-1.7601	0.000276445
Ar	androgen receptor	0.79	-0.452717	3.22745e-05
Suz12	suppressor of zeste 12 homolog (Drosophila)	0.79	-0.243306	0.000640039
Sgk1	serum/glucocorticoid regulated kinase 1	0.79	0.429138	4.76601e-09
Ereg	epiregulin	0.78	1.03419	1.15147e-12
Ppara	peroxisome proliferator activated receptor alpha	0.75	-0.987898	0.000273466
Id2	inhibitor of DNA binding 2	0.75	-0.754206	2.57818e-32
Dgcr8	DiGeorge syndrome critical region gene 8	0.69	0.46464	7.16443e-14
Igsf3	immunoglobulin superfamily, member 3	0.68	-0.339272	2.46611e-08
Id4	inhibitor of DNA binding 4	0.64	-1.08244	0.00206852
Mink1	misshapen-like kinase 1 (zebrafish)	0.61	-0.277467	3.26718e-05
Atf7ip	activating transcription factor 7 interacting protein	0.56	-0.894167	6.5047e-94
Cbx6	chromobox 6	0.55	-1.42015	1.4355e-176
Cnr1	cannabinoid receptor 1 (brain)	0.55	-0.953255	1.4378e-09
Itpkb	inositol 1,4,5-trisphosphate 3-kinase B	0.55	-0.48432	1.29728e-17
Wwp1	WW domain containing E3 ubiquitin protein ligase 1	0.55	-0.280134	0.000286063
Rictor	RPTOR independent companion of MTOR, complex 2	0.55	0.199997	0.000343779
Thbs1	thrombospondin 1	0.55	0.268555	6.14551e-05
F3	coagulation factor III	0.55	0.600014	2.03659e-09
Hif1a	hypoxia inducible factor 1, alpha subunit	0.55	0.878377	3.53883e-50
Hgf	hepatocyte growth factor	0.55	0.66391	1.1589e-19
Ptk2b	PTK2 protein tyrosine kinase 2 beta	0.51	-0.31108	0.000153284
Blcap	bladder cancer associated protein homolog (human)	0.44	-0.851836	1.27793e-54
Bace1	beta-site APP cleaving enzyme 1	0.4	0.314198	1.29777e-07
Grk6	G protein-coupled receptor kinase 6	0.39	0.524921	1.99208e-19
Hic1	hypermethylated in cancer 1	0.33	-1.43365	1.08553e-20
Mapk8	mitogen-activated protein kinase 8	0.26	0.607071	5.50785e-14
Igf1	insulin-like growth factor 1	< 0.1	-1.00088	1.39546e-41
Mxd4	Max dimerization protein 4	< 0.1	-0.440279	6.29227e-20
Raf1	v-raf-leukemia viral oncogene 1	< 0.1	-0.170681	0.00490501
Pik3ca	phosphatidylinositol 3-kinase, catalytic, alpha polypeptide	< 0.1	-0.161258	0.0153851
Pdcd10	programmed cell death 10	< 0.1	0.666478	2.30601e-19
Mapk14	mitogen-activated protein kinase 14	< 0.1	1.55581	9.2983e-152
Ccna2	cyclin A2	< 0.1	3.96407	0
Rps6ka5	ribosomal protein S6 kinase, polypeptide 5	< 0.1	-0.702819	2.1831e-10
Timp2	tissue inhibitor of metalloproteinase 2	< 0.1	-0.82944	5.94737e-72
Igf1	insulin-like growth factor 1	< 0.1	-1.00088	1.39546e-41
